# Supplementary material for: How the future of the global forest sink depends on timber demand, forest management, and carbon policies
Source: Glob Environ Change. Author manuscript; Available in PMC 2023 Nov 8. (PMC10631560; doi:10.1016/j.gloenvcha.2022.102582)
Supplement: data tables [file NIHMS1934424-supplement-data_tables.xlsx]

## Sheet: Legend
Estimates from:	How the future of the global forest sink depends on timber demand, forest management, and carbon policies
Date:	2022-05-20
Models
Global Timber Model (GTM)
Global Forest Product Model (GFPM)
Global Biosphere Management Model (GLOBIOM)
Measurement Abbreviations
Mm3	Million cubic meters
Mha	Million hectares
MtC	Mega (Million) metric tonnes carbon
$/m3	2015 dollars per cubic meter
$/tCO2e	2015 dollars per tonne carbon dioxide equivalent
yr	Year
Regions
World	All countries/regions of the globe
Africa	Africa + Middle East
Asia	Asia + Oceania
Europe	EU28 + Rest of Europe
Former Soviet Union	Russia + Rest of Former Soviet Union Countries
Latin America	Central + South America + Caribbean
North America	North America
Scenarios
RCP	Relative Concentration Pathway (GHG emissions target)
SSP	Shared Socioeconomic Pathway

## Sheet: Estimates
Model	Estimate	RCP	SSP	RCP-SSP	Region	2015	2025	2035	2045	2055	2065	2075	2085	2095	2105
GFPM	Total Harvest (Mm3/yr)	RCP 1.9	SSP1	RCP 1.9-SSP1	World	3810.6	4717.75	4806.56	4964.44	5056.7	5403.23	5262.52	4974.52	5363.17	5826.73
GFPM	Total Harvest (Mm3/yr)	RCP 1.9	SSP2	RCP 1.9-SSP2	World	3810.6	4532.71	4522.22	4610.18	4861.22	5513.96	5546.95	5183.01	5711.17	6250.7
GFPM	Total Harvest (Mm3/yr)	RCP 1.9	SSP4	RCP 1.9-SSP4	World	3810.6	4532.71	4313.83	4197.79	4407.89	4921.2	5500.1	5798.19	5501.48	5369.34
GFPM	Total Harvest (Mm3/yr)	RCP 1.9	SSP5	RCP 1.9-SSP5	World	3810.6	4532.71	5340.23	6379.59	7405.91	9008.58	8845.96	8130.31	8174.37	6456.06
GFPM	Total Harvest (Mm3/yr)	RCP 2.6	SSP1	RCP 2.6-SSP1	World	3810.6	4745.93	4872.19	5064.38	4987.31	5139.08	5103.93	4940.68	5343	5745.77
GFPM	Total Harvest (Mm3/yr)	RCP 2.6	SSP2	RCP 2.6-SSP2	World	3810.6	4532.87	4544.88	4629.65	4657.04	4940.11	4952.9	4807.12	5227.09	5538.01
GFPM	Total Harvest (Mm3/yr)	RCP 2.6	SSP4	RCP 2.6-SSP4	World	3810.6	4532.87	4542.58	4624.57	4337.52	4278.01	4631.38	4916.42	5299.28	5631.99
GFPM	Total Harvest (Mm3/yr)	RCP 2.6	SSP5	RCP 2.6-SSP5	World	3810.6	4532.87	5085.64	5770.75	6264.91	7164.42	8087.49	9001.39	10120.5	11935.8
GFPM	Total Harvest (Mm3/yr)	RCP 3.4	SSP1	RCP 3.4-SSP1	World	3810.6	4753.13	4932.55	5174.53	5776.34	6835.78	7494.15	7973.93	7799.89	8020.71
GFPM	Total Harvest (Mm3/yr)	RCP 3.4	SSP2	RCP 3.4-SSP2	World	3810.6	4596.74	4817.18	5094.15	5707.1	6822.22	7799.87	8474.49	8736.33	9436.06
GFPM	Total Harvest (Mm3/yr)	RCP 3.4	SSP3	RCP 3.4-SSP3	World	3810.6	4516	4732.67	5004.24	5592.7	6735.09	7357.73	7788.63	8064.17	8634.36
GFPM	Total Harvest (Mm3/yr)	RCP 3.4	SSP4	RCP 3.4-SSP4	World	3810.6	4596.74	4742.7	4943.67	5185.15	5756.3	6605.09	7069.6	7388.81	8029.07
GFPM	Total Harvest (Mm3/yr)	RCP 3.4	SSP5	RCP 3.4-SSP5	World	3810.6	4596.74	5327.79	6202.5	7084.89	8616.65	8823.99	8753.71	9170.69	9460.18
GFPM	Total Harvest (Mm3/yr)	RCP 4.5	SSP1	RCP 4.5-SSP1	World	3810.6	4756.63	4901.31	5112.36	4920.62	4969.35	5059.9	5109.91	5030.26	5031.17
GFPM	Total Harvest (Mm3/yr)	RCP 4.5	SSP2	RCP 4.5-SSP2	World	3810.6	4621.32	4650.48	4739.23	4584.33	4683.37	4667.06	4557.69	4536.56	4572.89
GFPM	Total Harvest (Mm3/yr)	RCP 4.5	SSP3	RCP 4.5-SSP3	World	3810.6	4552.66	4500.22	4510.24	4195.62	4119	4375.32	4531.82	4794.42	5028.12
GFPM	Total Harvest (Mm3/yr)	RCP 4.5	SSP4	RCP 4.5-SSP4	World	3810.6	4621.32	4648.03	4734.14	4467.37	4449.91	4370.53	4216.03	4347.8	4545.29
GFPM	Total Harvest (Mm3/yr)	RCP 4.5	SSP5	RCP 4.5-SSP5	World	3810.6	4621.32	4954.57	5406.62	5577.58	6013.9	5932.67	5817.38	5678.76	5563.68
GFPM	Total Harvest (Mm3/yr)	Baseline	SSP1	Baseline-SSP1	World	3810.6	4758.46	4946.04	5196.59	5046.05	5137.86	5454.79	5658.65	5611.98	5484.49
GFPM	Total Harvest (Mm3/yr)	RCP 6.0	SSP2	RCP 6.0-SSP2	World	3810.6	4636.92	4774.98	4964.68	4788.29	4874.51	4871.59	4712.57	4679.85	4651.91
GFPM	Total Harvest (Mm3/yr)	RCP 6.0	SSP3	RCP 6.0-SSP3	World	3810.6	4618.32	4722.97	4873.69	4571.77	4546.84	4807.59	4896.52	4910.08	4945.48
GFPM	Total Harvest (Mm3/yr)	RCP 6.0	SSP4	RCP 6.0-SSP4	World	3810.6	4636.92	4733.93	4883.95	4602.39	4592.48	4514.3	4338.04	4289.59	4306.92
GFPM	Total Harvest (Mm3/yr)	RCP 6.0	SSP5	RCP 6.0-SSP5	World	3810.6	4636.92	5103.82	5686.89	5615.34	5793.26	5731.66	5632.91	5511.22	5468.6
GFPM	Total Harvest (Mm3/yr)	Baseline	SSP2	Baseline-SSP2	World	3810.6	4758.46	4914.7	5109.73	4935.11	5012.35	4982.67	4836.61	4815.92	4744.03
GFPM	Total Harvest (Mm3/yr)	Baseline	SSP3	Baseline-SSP3	World	3810.6	4758.46	4879.11	5029.78	4733.02	4675.73	4969.08	5047.6	5035.98	4985.92
GFPM	Total Harvest (Mm3/yr)	Baseline	SSP4	Baseline-SSP4	World	3810.6	4758.46	4873.02	5027.83	4744.74	4709.5	4625.14	4472.27	4396.46	4351.34
GFPM	Total Harvest (Mm3/yr)	Baseline	SSP5	Baseline-SSP5	World	3810.6	4758.46	5253.64	5844.02	5772.61	5951.49	5893.3	5778.53	5574.83	5444.44
GFPM	Roundwood Harvest (Mm3/yr)	RCP 1.9	SSP1	RCP 1.9-SSP1	World	1954.48	2026.47	2220.73	2443.83	2480.72	2527.94	2468.59	2436.95	2342.4	2245.15
GFPM	Roundwood Harvest (Mm3/yr)	RCP 1.9	SSP2	RCP 1.9-SSP2	World	1954.48	1892.76	1808.99	1763.13	1692.79	1655.65	1619.93	1563.06	1527	1492.06
GFPM	Roundwood Harvest (Mm3/yr)	RCP 1.9	SSP4	RCP 1.9-SSP4	World	1954.48	1892.76	1807.12	1760.12	1661.7	1593.88	1535.39	1465.89	1397.19	1349.24
GFPM	Roundwood Harvest (Mm3/yr)	RCP 1.9	SSP5	RCP 1.9-SSP5	World	1954.48	1892.76	1978.5	2122.51	2150.04	2177.9	2154.54	2114.6	2058	1962.34
GFPM	Roundwood Harvest (Mm3/yr)	RCP 2.6	SSP1	RCP 2.6-SSP1	World	1954.48	2047.28	2272.94	2527.13	2592.72	2670.74	2640.1	2612.45	2562.97	2565.29
GFPM	Roundwood Harvest (Mm3/yr)	RCP 2.6	SSP2	RCP 2.6-SSP2	World	1954.48	1892.87	1997.31	2135.73	2154.88	2187.85	2151.69	2133.33	2083.41	2042.81
GFPM	Roundwood Harvest (Mm3/yr)	RCP 2.6	SSP4	RCP 2.6-SSP4	World	1954.48	1892.87	1995.26	2131.2	2112.86	2105.51	2038.1	1986.21	1914.03	1866.46
GFPM	Roundwood Harvest (Mm3/yr)	RCP 2.6	SSP5	RCP 2.6-SSP5	World	1954.48	1892.87	2180.88	2559.15	2711.79	2868.5	2844.59	2838.73	2671.77	2547.1
GFPM	Roundwood Harvest (Mm3/yr)	RCP 3.4	SSP1	RCP 3.4-SSP1	World	1954.48	2052.46	2287.39	2551.8	2626.93	2713.61	2684.87	2668.04	2543.89	2538.16
GFPM	Roundwood Harvest (Mm3/yr)	RCP 3.4	SSP2	RCP 3.4-SSP2	World	1954.48	1937.01	2057.74	2200.49	2231.81	2280.08	2260.73	2258.18	2222.71	2245.35
GFPM	Roundwood Harvest (Mm3/yr)	RCP 3.4	SSP3	RCP 3.4-SSP3	World	1954.48	1881.7	1902.83	1940.63	1866.94	1805.56	1716.97	1623.45	1562.78	1508.53
GFPM	Roundwood Harvest (Mm3/yr)	RCP 3.4	SSP4	RCP 3.4-SSP4	World	1954.48	1937.01	2055.77	2196.28	2190.54	2198.15	2161.91	2116.6	2071.8	2072.86
GFPM	Roundwood Harvest (Mm3/yr)	RCP 3.4	SSP5	RCP 3.4-SSP5	World	1954.48	1937.01	2241.57	2632.99	2798.78	2971.59	2980.46	2955.34	2879.32	2783.49
GFPM	Roundwood Harvest (Mm3/yr)	RCP 4.5	SSP1	RCP 4.5-SSP1	World	1954.48	2054.97	2294.43	2564.1	2644.85	2743.61	2737.56	2747.9	2686.32	2660.07
GFPM	Roundwood Harvest (Mm3/yr)	RCP 4.5	SSP2	RCP 4.5-SSP2	World	1954.48	1953.94	2078.91	2224	2265.91	2329.91	2331.47	2351.89	2357.25	2407.51
GFPM	Roundwood Harvest (Mm3/yr)	RCP 4.5	SSP3	RCP 4.5-SSP3	World	1954.48	1906.59	1950.41	2017.15	1964.91	1927.73	1879.22	1838.73	1811.94	1812.6
GFPM	Roundwood Harvest (Mm3/yr)	RCP 4.5	SSP4	RCP 4.5-SSP4	World	1954.48	1953.94	2076.72	2219.36	2223.44	2245.64	2213.3	2193.37	2178.18	2195.15
GFPM	Roundwood Harvest (Mm3/yr)	RCP 4.5	SSP5	RCP 4.5-SSP5	World	1954.48	1953.94	2266.18	2666.76	2853.75	3055.34	3077.86	3148.15	3128.89	3091.73
GFPM	Roundwood Harvest (Mm3/yr)	Baseline	SSP1	Baseline-SSP1	World	1954.48	2056.27	2298.03	2570.07	2652.84	2752.43	2752.64	2762.07	2706.46	2672.08
GFPM	Roundwood Harvest (Mm3/yr)	RCP 6.0	SSP2	RCP 6.0-SSP2	World	1954.48	1965.11	2093.12	2239.48	2284.47	2345.56	2354.62	2372.13	2371.07	2429.22
GFPM	Roundwood Harvest (Mm3/yr)	RCP 6.0	SSP3	RCP 6.0-SSP3	World	1954.48	1951.84	2010.35	2081.07	2042.81	2019.11	1982.74	1947.9	1935.62	1930.85
GFPM	Roundwood Harvest (Mm3/yr)	RCP 6.0	SSP4	RCP 6.0-SSP4	World	1954.48	1965.11	2091.02	2235.24	2242.17	2265.95	2236.57	2216.87	2198.71	2225.01
GFPM	Roundwood Harvest (Mm3/yr)	RCP 6.0	SSP5	RCP 6.0-SSP5	World	1954.48	1965.11	2281.98	2682.63	2872.15	3076.09	3104.63	3178.33	3163.75	3173.34
GFPM	Roundwood Harvest (Mm3/yr)	Baseline	SSP2	Baseline-SSP2	World	1954.48	2056.27	2205.27	2361.24	2405.4	2469.72	2479.67	2501.03	2497.54	2496.67
GFPM	Roundwood Harvest (Mm3/yr)	Baseline	SSP3	Baseline-SSP3	World	1954.48	2056.27	2133.58	2208.04	2170.97	2146.4	2116.9	2082.85	2058.25	2017.48
GFPM	Roundwood Harvest (Mm3/yr)	Baseline	SSP4	Baseline-SSP4	World	1954.48	2056.27	2202.96	2356.39	2361.36	2381.88	2355.92	2337.35	2308.37	2280.78
GFPM	Roundwood Harvest (Mm3/yr)	Baseline	SSP5	Baseline-SSP5	World	1954.48	2056.27	2402.67	2818.91	3004.76	3213	3250.06	3308.46	3238.71	3214.16
GFPM	Forest Area (Mha)	RCP 1.9	SSP1	RCP 1.9-SSP1	World	3996.95	3959.09	3954.2	3979.28	4026.11	4085.26	4153.41	4227.78	4306.54	4388.57
GFPM	Forest Area (Mha)	RCP 1.9	SSP2	RCP 1.9-SSP2	World	3996.95	3959.09	3953.26	3971.25	4009.17	4061.66	4126.92	4203.22	4288.73	4381.67
GFPM	Forest Area (Mha)	RCP 1.9	SSP4	RCP 1.9-SSP4	World	3996.95	3959.09	3953.03	3970.74	4008.4	4059.29	4122.54	4196.87	4282.06	4377.85
GFPM	Forest Area (Mha)	RCP 1.9	SSP5	RCP 1.9-SSP5	World	3996.95	3959.09	3954.91	3985.49	4037.38	4098.29	4163.06	4228.76	4293.13	4355.47
GFPM	Forest Area (Mha)	RCP 2.6	SSP1	RCP 2.6-SSP1	World	3996.95	3959.09	3954.2	3979.28	4026.11	4085.26	4153.41	4227.78	4306.54	4388.57
GFPM	Forest Area (Mha)	RCP 2.6	SSP2	RCP 2.6-SSP2	World	3996.95	3959.09	3953.26	3971.25	4009.17	4061.66	4126.92	4203.22	4288.73	4381.67
GFPM	Forest Area (Mha)	RCP 2.6	SSP4	RCP 2.6-SSP4	World	3996.95	3959.09	3953.03	3970.74	4008.4	4059.29	4122.54	4196.87	4282.06	4377.85
GFPM	Forest Area (Mha)	RCP 2.6	SSP5	RCP 2.6-SSP5	World	3996.95	3959.09	3954.91	3985.49	4037.38	4098.29	4163.06	4228.76	4293.13	4355.47
GFPM	Forest Area (Mha)	RCP 3.4	SSP1	RCP 3.4-SSP1	World	3996.95	3959.09	3954.2	3979.28	4026.11	4085.26	4153.41	4227.78	4306.54	4388.57
GFPM	Forest Area (Mha)	RCP 3.4	SSP2	RCP 3.4-SSP2	World	3996.95	3959.09	3953.26	3971.25	4009.17	4061.66	4126.92	4203.22	4288.73	4381.67
GFPM	Forest Area (Mha)	RCP 3.4	SSP3	RCP 3.4-SSP3	World	3996.95	3959.09	3952.18	3963.71	3992.21	4032.72	4085.64	4151.65	4231.44	4326.02
GFPM	Forest Area (Mha)	RCP 3.4	SSP4	RCP 3.4-SSP4	World	3996.95	3959.09	3953.03	3970.74	4008.4	4059.29	4122.54	4196.87	4282.06	4377.85
GFPM	Forest Area (Mha)	RCP 3.4	SSP5	RCP 3.4-SSP5	World	3996.95	3959.09	3954.91	3985.49	4037.38	4098.29	4163.06	4228.76	4293.13	4355.47
GFPM	Forest Area (Mha)	RCP 4.5	SSP1	RCP 4.5-SSP1	World	3996.95	3959.09	3954.2	3979.28	4026.11	4085.26	4153.41	4227.78	4306.54	4388.57
GFPM	Forest Area (Mha)	RCP 4.5	SSP2	RCP 4.5-SSP2	World	3996.95	3959.09	3953.26	3971.25	4009.17	4061.66	4126.92	4203.22	4288.73	4381.67
GFPM	Forest Area (Mha)	RCP 4.5	SSP3	RCP 4.5-SSP3	World	3996.95	3959.09	3952.18	3963.71	3992.21	4032.72	4085.64	4151.65	4231.44	4326.02
GFPM	Forest Area (Mha)	RCP 4.5	SSP4	RCP 4.5-SSP4	World	3996.95	3959.09	3953.03	3970.74	4008.4	4059.29	4122.54	4196.87	4282.06	4377.85
GFPM	Forest Area (Mha)	RCP 4.5	SSP5	RCP 4.5-SSP5	World	3996.95	3959.09	3954.91	3985.49	4037.38	4098.29	4163.06	4228.76	4293.13	4355.47
GFPM	Forest Area (Mha)	Baseline	SSP1	Baseline-SSP1	World	3996.95	3959.09	3954.2	3979.28	4026.11	4085.26	4153.41	4227.78	4306.54	4388.57
GFPM	Forest Area (Mha)	RCP 6.0	SSP2	RCP 6.0-SSP2	World	3996.95	3959.09	3953.26	3971.25	4009.17	4061.66	4126.92	4203.22	4288.73	4381.67
GFPM	Forest Area (Mha)	RCP 6.0	SSP3	RCP 6.0-SSP3	World	3996.95	3959.09	3952.18	3963.71	3992.21	4032.72	4085.64	4151.65	4231.44	4326.02
GFPM	Forest Area (Mha)	RCP 6.0	SSP4	RCP 6.0-SSP4	World	3996.95	3959.09	3953.03	3970.74	4008.4	4059.29	4122.54	4196.87	4282.06	4377.85
GFPM	Forest Area (Mha)	RCP 6.0	SSP5	RCP 6.0-SSP5	World	3996.95	3959.09	3954.91	3985.49	4037.38	4098.29	4163.06	4228.76	4293.13	4355.47
GFPM	Forest Area (Mha)	Baseline	SSP2	Baseline-SSP2	World	3996.95	3959.09	3953.26	3971.25	4009.17	4061.66	4126.92	4203.22	4288.73	4381.67
GFPM	Forest Area (Mha)	Baseline	SSP3	Baseline-SSP3	World	3996.95	3959.09	3952.18	3963.71	3992.21	4032.72	4085.64	4151.65	4231.44	4326.02
GFPM	Forest Area (Mha)	Baseline	SSP4	Baseline-SSP4	World	3996.95	3959.09	3953.03	3970.74	4008.4	4059.29	4122.54	4196.87	4282.06	4377.85
GFPM	Forest Area (Mha)	Baseline	SSP5	Baseline-SSP5	World	3996.95	3959.09	3954.91	3985.49	4037.38	4098.29	4163.06	4228.76	4293.13	4355.47
GFPM	Total Forest Non-soil C Stock (MtC)	RCP 1.9	SSP1	RCP 1.9-SSP1	World	286535	288125	289443	293401	299732	307822	316974	329560	345642	364047
GFPM	Total Forest Non-soil C Stock (MtC)	RCP 1.9	SSP2	RCP 1.9-SSP2	World	286535	288125	290480	296193	305515	316860	329039	345479	366864	391049
GFPM	Total Forest Non-soil C Stock (MtC)	RCP 1.9	SSP4	RCP 1.9-SSP4	World	286535	288125	290462	297060	308030	321586	336964	354567	375480	402776
GFPM	Total Forest Non-soil C Stock (MtC)	RCP 1.9	SSP5	RCP 1.9-SSP5	World	286535	288125	290612	293492	295722	294413	288209	283759	279422	275480
GFPM	Total Forest Non-soil C Stock (MtC)	RCP 2.6	SSP1	RCP 2.6-SSP1	World	286535	288125	289272	292801	298437	306382	316192	328839	344842	362927
GFPM	Total Forest Non-soil C Stock (MtC)	RCP 2.6	SSP2	RCP 2.6-SSP2	World	286535	288125	290480	295650	303725	314524	327689	344688	365972	391097
GFPM	Total Forest Non-soil C Stock (MtC)	RCP 2.6	SSP4	RCP 2.6-SSP4	World	286535	288125	290461	295623	303709	315850	332026	351143	373517	400263
GFPM	Total Forest Non-soil C Stock (MtC)	RCP 2.6	SSP5	RCP 2.6-SSP5	World	286535	288125	290611	294090	297537	299813	299348	295934	288752	276118
GFPM	Total Forest Non-soil C Stock (MtC)	RCP 3.4	SSP1	RCP 3.4-SSP1	World	286535	288125	289229	292459	297567	301970	303879	304986	305719	308290
GFPM	Total Forest Non-soil C Stock (MtC)	RCP 3.4	SSP2	RCP 3.4-SSP2	World	286535	288125	290100	293892	299819	305459	309173	312425	314743	317497
GFPM	Total Forest Non-soil C Stock (MtC)	RCP 3.4	SSP3	RCP 3.4-SSP3	World	286535	288125	290493	294552	300933	307368	312495	319216	327607	338966
GFPM	Total Forest Non-soil C Stock (MtC)	RCP 3.4	SSP4	RCP 3.4-SSP4	World	286535	288125	290082	294179	300696	308575	317066	326093	335969	348740
GFPM	Total Forest Non-soil C Stock (MtC)	RCP 3.4	SSP5	RCP 3.4-SSP5	World	286535	288125	290232	292472	293808	291803	284557	276520	266691	254427
GFPM	Total Forest Non-soil C Stock (MtC)	RCP 4.5	SSP1	RCP 4.5-SSP1	World	286535	288125	289208	292554	297871	305908	316231	328776	343910	362748
GFPM	Total Forest Non-soil C Stock (MtC)	RCP 4.5	SSP2	RCP 4.5-SSP2	World	286535	288125	289954	294399	301645	312182	325765	343279	365234	392288
GFPM	Total Forest Non-soil C Stock (MtC)	RCP 4.5	SSP3	RCP 4.5-SSP3	World	286535	288125	290276	295202	303299	315674	332494	353305	379010	410972
GFPM	Total Forest Non-soil C Stock (MtC)	RCP 4.5	SSP4	RCP 4.5-SSP4	World	286535	288125	289936	294373	301632	312640	327334	346573	371175	401233
GFPM	Total Forest Non-soil C Stock (MtC)	RCP 4.5	SSP5	RCP 4.5-SSP5	World	286535	288125	290086	293856	298341	303200	307324	312963	319854	328960
GFPM	Total Forest Non-soil C Stock (MtC)	Baseline	SSP1	Baseline-SSP1	World	286535	288125	289197	292339	297297	304701	314057	324636	336463	352068
GFPM	Total Forest Non-soil C Stock (MtC)	RCP 6.0	SSP2	RCP 6.0-SSP2	World	286535	288125	289861	293718	299991	309366	321676	337740	358123	383654
GFPM	Total Forest Non-soil C Stock (MtC)	RCP 6.0	SSP3	RCP 6.0-SSP3	World	286535	288125	289887	293648	300006	310115	324219	341925	364181	393378
GFPM	Total Forest Non-soil C Stock (MtC)	RCP 6.0	SSP4	RCP 6.0-SSP4	World	286535	288125	289842	293859	300446	310652	324465	342638	366066	395556
GFPM	Total Forest Non-soil C Stock (MtC)	RCP 6.0	SSP5	RCP 6.0-SSP5	World	286535	288125	289993	293066	296348	300812	305531	311733	319173	328784
GFPM	Total Forest Non-soil C Stock (MtC)	Baseline	SSP2	Baseline-SSP2	World	286535	288125	289122	292015	297186	305316	316173	330654	349269	372955
GFPM	Total Forest Non-soil C Stock (MtC)	Baseline	SSP3	Baseline-SSP3	World	286535	288125	289036	291721	296905	305672	318240	334206	354760	382178
GFPM	Total Forest Non-soil C Stock (MtC)	Baseline	SSP4	Baseline-SSP4	World	286535	288125	289103	292160	297651	306613	319075	335750	357545	385412
GFPM	Total Forest Non-soil C Stock (MtC)	Baseline	SSP5	Baseline-SSP5	World	286535	288125	289254	291300	293348	296430	299573	303912	309529	317493
GFPM	Wt Avg Roundwood Price ($/m3)	RCP 1.9	SSP1	RCP 1.9-SSP1	World	102	106.3	116.7	127.4	133.5	140.2	146.3	155.6	161.8	168.2
GFPM	Wt Avg Roundwood Price ($/m3)	RCP 1.9	SSP2	RCP 1.9-SSP2	World	102	121.4	159.1	194.9	210.3	228.8	230.7	233.5	221.4	211.2
GFPM	Wt Avg Roundwood Price ($/m3)	RCP 1.9	SSP4	RCP 1.9-SSP4	World	102	121.4	159	194.6	207.4	222.9	222	222.6	208.6	198.1
GFPM	Wt Avg Roundwood Price ($/m3)	RCP 1.9	SSP5	RCP 1.9-SSP5	World	102	121.4	165.5	213.1	240.1	267.6	283	297.8	296.3	291.6
GFPM	Wt Avg Roundwood Price ($/m3)	RCP 2.6	SSP1	RCP 2.6-SSP1	World	102	104	111.3	118.9	120.9	124.1	124	122.9	127.5	138.8
GFPM	Wt Avg Roundwood Price ($/m3)	RCP 2.6	SSP2	RCP 2.6-SSP2	World	102	121.4	122.8	124.9	127.4	129.5	130.6	132.9	138.5	147.6
GFPM	Wt Avg Roundwood Price ($/m3)	RCP 2.6	SSP4	RCP 2.6-SSP4	World	102	121.4	122.7	124.7	125.7	126.1	125.6	126.3	130.7	139.9
GFPM	Wt Avg Roundwood Price ($/m3)	RCP 2.6	SSP5	RCP 2.6-SSP5	World	102	121.4	130.6	142.6	151.7	161.6	168	175.9	183.6	193.3
GFPM	Wt Avg Roundwood Price ($/m3)	RCP 3.4	SSP1	RCP 3.4-SSP1	World	102	103.4	109.8	116.6	118.2	121.4	122.1	122.7	123.3	128.2
GFPM	Wt Avg Roundwood Price ($/m3)	RCP 3.4	SSP2	RCP 3.4-SSP2	World	102	115.4	117.7	119.5	119.8	120.5	120.2	121.7	129.5	139.2
GFPM	Wt Avg Roundwood Price ($/m3)	RCP 3.4	SSP3	RCP 3.4-SSP3	World	102	123.2	125.3	127.7	129.7	130.9	135.7	141.4	151	159.8
GFPM	Wt Avg Roundwood Price ($/m3)	RCP 3.4	SSP4	RCP 3.4-SSP4	World	102	115.4	117.6	119.2	118.3	117.1	114.8	114.6	120.8	129.2
GFPM	Wt Avg Roundwood Price ($/m3)	RCP 3.4	SSP5	RCP 3.4-SSP5	World	102	115.4	124.7	136.8	143.8	152.1	156.4	162.4	167.3	174.7
GFPM	Wt Avg Roundwood Price ($/m3)	RCP 4.5	SSP1	RCP 4.5-SSP1	World	102	103.1	109.1	115.3	116.6	118.5	116.9	116.7	115.8	113.7
GFPM	Wt Avg Roundwood Price ($/m3)	RCP 4.5	SSP2	RCP 4.5-SSP2	World	102	113	115.3	117	116	115.2	112.5	110.6	112.2	119.5
GFPM	Wt Avg Roundwood Price ($/m3)	RCP 4.5	SSP3	RCP 4.5-SSP3	World	102	119.5	118.4	117.3	115.9	113.6	111.9	111.4	116.9	126.4
GFPM	Wt Avg Roundwood Price ($/m3)	RCP 4.5	SSP4	RCP 4.5-SSP4	World	102	113	115.2	116.8	114.6	112.3	108.3	105.7	106.7	112.9
GFPM	Wt Avg Roundwood Price ($/m3)	RCP 4.5	SSP5	RCP 4.5-SSP5	World	102	113	122.4	134.1	139.3	144.2	144.1	144.7	145.9	149.9
GFPM	Wt Avg Roundwood Price ($/m3)	Baseline	SSP1	Baseline-SSP1	World	102	102.9	108.7	114.8	116	117.7	116.4	117.1	117.4	119.9
GFPM	Wt Avg Roundwood Price ($/m3)	RCP 6.0	SSP2	RCP 6.0-SSP2	World	102	111.7	114	115.9	114.5	113.6	110.2	107.7	107.7	114.5
GFPM	Wt Avg Roundwood Price ($/m3)	RCP 6.0	SSP3	RCP 6.0-SSP3	World	102	113.3	112.9	112	108.9	105.3	101.8	99.6	102.1	107.8
GFPM	Wt Avg Roundwood Price ($/m3)	RCP 6.0	SSP4	RCP 6.0-SSP4	World	102	111.7	113.9	115.7	113.1	110.5	105.9	102.6	101.7	107.2
GFPM	Wt Avg Roundwood Price ($/m3)	RCP 6.0	SSP5	RCP 6.0-SSP5	World	102	111.7	121.2	132.8	137.7	142	141	140.6	140.6	144.8
GFPM	Wt Avg Roundwood Price ($/m3)	Baseline	SSP2	Baseline-SSP2	World	102	102.9	105.5	108.1	107.7	108.2	108.4	111.1	117.6	120.9
GFPM	Wt Avg Roundwood Price ($/m3)	Baseline	SSP3	Baseline-SSP3	World	102	102.9	103	102.8	99.9	98	97.6	101.1	107.1	108.1
GFPM	Wt Avg Roundwood Price ($/m3)	Baseline	SSP4	Baseline-SSP4	World	102	102.9	105.4	107.9	106.2	105.2	104.2	106.3	113.3	114.7
GFPM	Wt Avg Roundwood Price ($/m3)	Baseline	SSP5	Baseline-SSP5	World	102	102.9	112.5	124.2	129.1	133.5	133.3	130.9	129.4	133.4
GTM	Roundwood Harvest (Mm3/yr)	Baseline	SSP2	Baseline-SSP2	World	1711.74	1775.59	1877.03	1996.64	2091.71	2168.36	2350.89	2416.12	2536.64	2633.06
GTM	Roundwood Harvest (Mm3/yr)	Baseline	SSP3	Baseline-SSP3	World	1659.6	1887.33	2017.56	2079.4	2074.95	2090.95	2139.9	2319.52	2352.18	2441.43
GTM	Roundwood Harvest (Mm3/yr)	Baseline	SSP4	Baseline-SSP4	World	1739.02	2020.73	2183.3	2309.11	2366.08	2403.73	2530.61	2611.31	2631.84	2681.53
GTM	Roundwood Harvest (Mm3/yr)	Baseline	SSP5	Baseline-SSP5	World	1776.09	1993.38	2310.39	2657.56	2731.28	2908.84	3147.81	3393.81	3562.77	3743.19
GTM	Roundwood Harvest (Mm3/yr)	Baseline	SSP1	Baseline-SSP1	World	1805.27	2100.55	2310.84	2582.61	2593.96	2753.03	2907.93	3213.38	3281.17	3445.56
GTM	Roundwood Harvest (Mm3/yr)	RCP 6.0	SSP2	RCP 6.0-SSP2	World	1544.33	1981.28	1918.33	2044.71	2202.86	2123.33	2254.06	2293.57	2441.34	2688.61
GTM	Roundwood Harvest (Mm3/yr)	RCP 6.0	SSP3	RCP 6.0-SSP3	World	1452.17	1841.09	1836.11	1854.68	1728.93	1624.65	1497.61	1330.61	1686.53	1878.6
GTM	Roundwood Harvest (Mm3/yr)	RCP 6.0	SSP4	RCP 6.0-SSP4	World	1461.02	2005.36	2054.1	2159.09	2158.11	2187.34	2265.69	2227.91	2306.54	2396.61
GTM	Roundwood Harvest (Mm3/yr)	RCP 6.0	SSP5	RCP 6.0-SSP5	World	1506.83	2001.6	2195.5	2512.93	2573.02	2720.88	2915.59	3033.14	3251.15	3458.98
GTM	Roundwood Harvest (Mm3/yr)	RCP 4.5	SSP1	RCP 4.5-SSP1	World	1783.84	1934.35	2153.18	2415.23	2429.78	2515.7	2565.25	2508.24	2284.24	2585.15
GTM	Roundwood Harvest (Mm3/yr)	RCP 4.5	SSP2	RCP 4.5-SSP2	World	1533.42	1889.37	1891.53	1957.88	1952.88	1884.43	1818.67	1567.11	1865.43	1988.35
GTM	Roundwood Harvest (Mm3/yr)	RCP 4.5	SSP3	RCP 4.5-SSP3	World	1368.45	1714.3	1663.34	1616.95	1390.76	1187.19	983.11	803.936	1078.67	1088.3
GTM	Roundwood Harvest (Mm3/yr)	RCP 4.5	SSP4	RCP 4.5-SSP4	World	1528.26	1959.55	1997.59	2079.38	2072.05	1983.88	1890.42	1664.13	1928.16	1943.77
GTM	Roundwood Harvest (Mm3/yr)	RCP 4.5	SSP5	RCP 4.5-SSP5	World	1571.74	1947.87	2140.35	2430.74	2472.5	2533.79	2477.24	2334.98	2706.11	2862.24
GTM	Roundwood Harvest (Mm3/yr)	RCP 3.4	SSP1	RCP 3.4-SSP1	World	1756.42	1897.74	2115.55	2321.29	2280.7	2230.03	2087.36	1893.97	1639.15	2023
GTM	Roundwood Harvest (Mm3/yr)	RCP 3.4	SSP2	RCP 3.4-SSP2	World	1480.88	1887.53	1847.45	1823.03	1654.4	1451.5	1248.64	1039.54	1276.7	1324.8
GTM	Roundwood Harvest (Mm3/yr)	RCP 3.4	SSP3	RCP 3.4-SSP3	World	1334.07	1629.46	1570.43	1405.15	1147.14	905.312	744.588	563.068	874.453	696.403
GTM	Roundwood Harvest (Mm3/yr)	RCP 3.4	SSP4	RCP 3.4-SSP4	World	1486.38	1889.55	1892.21	1948.48	1818.29	1679.89	1465.03	1164.92	1463.28	1480.21
GTM	Roundwood Harvest (Mm3/yr)	RCP 3.4	SSP5	RCP 3.4-SSP5	World	1540.05	1869.69	2032.57	2244.49	2213.14	2186.06	2003.03	1773.24	2286.04	2461.89
GTM	Roundwood Harvest (Mm3/yr)	RCP 2.6	SSP1	RCP 2.6-SSP1	World	1703.39	1831.98	2014.95	2191.36	2113.89	1942.78	1739.57	1483.56	1194.57	1696.32
GTM	Roundwood Harvest (Mm3/yr)	RCP 2.6	SSP2	RCP 2.6-SSP2	World	1547.91	1867	1896.37	1942.27	1812.27	1819.99	1501.05	1450.83	1591.86	1972.68
GTM	Roundwood Harvest (Mm3/yr)	RCP 2.6	SSP4	RCP 2.6-SSP4	World	1403.55	1701.39	1702.93	1622.27	1383.12	1144.87	937.61	689.789	943.328	893.343
GTM	Roundwood Harvest (Mm3/yr)	RCP 2.6	SSP5	RCP 2.6-SSP5	World	1549	1801.16	1976.51	2224.56	1999.99	2093.07	1732.3	1499.36	2345	2104.96
GTM	Roundwood Harvest (Mm3/yr)	RCP 1.9	SSP1	RCP 1.9-SSP1	World	1580.4	1679.98	1828.72	1912.19	1723.43	1452.51	1168.22	958.469	747.285	1362.24
GTM	Roundwood Harvest (Mm3/yr)	RCP 1.9	SSP2	RCP 1.9-SSP2	World	1063.13	968.165	966.96	817.848	603.661	531.856	622.612	532.173	418.231	444.639
GTM	Roundwood Harvest (Mm3/yr)	RCP 1.9	SSP4	RCP 1.9-SSP4	World	1051.28	993.192	1020.7	863.548	638.494	631.222	900.973	748.99	687.986	708.266
GTM	Roundwood Harvest (Mm3/yr)	RCP 1.9	SSP5	RCP 1.9-SSP5	World	1075.2	1040.44	1131.7	1067.7	877.996	949.38	1332.36	1286.52	1285.72	1470.52
GTM	Total Harvest (Mm3/yr)	Baseline	SSP2	Baseline-SSP2	World	1771.09	1930.04	2075.33	2186.18	2286.96	2398.07	2575.86	2643.33	2782.64	2879.81
GTM	Total Harvest (Mm3/yr)	Baseline	SSP3	Baseline-SSP3	World	1711.8	2019.29	2195.2	2254.76	2266.86	2294.16	2326.79	2655.81	2746.78	2885.2
GTM	Total Harvest (Mm3/yr)	Baseline	SSP4	Baseline-SSP4	World	1800.68	2180.04	2360.64	2486.57	2548.32	2581.85	2708.04	2815.48	2849.65	2904.22
GTM	Total Harvest (Mm3/yr)	Baseline	SSP5	Baseline-SSP5	World	1831.85	2130.97	2484.97	2849.85	2916.76	3088.08	3313.39	3565.16	3741.33	3914.78
GTM	Total Harvest (Mm3/yr)	Baseline	SSP1	Baseline-SSP1	World	1870.22	2271.53	2479.1	2767.01	2793.11	2936.25	3093.6	3584.39	3691.41	3913.95
GTM	Total Harvest (Mm3/yr)	RCP 6.0	SSP2	RCP 6.0-SSP2	World	1595.68	2163.31	2086.23	2232.86	2396.99	2283.03	2476.72	2576.24	3082.93	2992.18
GTM	Total Harvest (Mm3/yr)	RCP 6.0	SSP3	RCP 6.0-SSP3	World	1502.84	2007.15	1984.81	2022.64	1898.53	1760.77	1616.8	1546.52	2036.01	2269.69
GTM	Total Harvest (Mm3/yr)	RCP 6.0	SSP4	RCP 6.0-SSP4	World	1507.97	2182.14	2209.07	2334.71	2339.05	2364.09	2440.8	2534.56	2677.61	2791.43
GTM	Total Harvest (Mm3/yr)	RCP 6.0	SSP5	RCP 6.0-SSP5	World	1554.75	2176.26	2361.51	2684.11	2761.8	2908.78	3096.65	3357.94	3632.42	3846.86
GTM	Total Harvest (Mm3/yr)	RCP 4.5	SSP1	RCP 4.5-SSP1	World	1845.73	2089.79	2315.01	2594.2	2624.6	2702.87	2834.12	3133.25	3101.28	3502.55
GTM	Total Harvest (Mm3/yr)	RCP 4.5	SSP2	RCP 4.5-SSP2	World	1581.6	2061.25	2051	2122.45	2156.34	2113.9	2067.47	2186.37	3008.84	3513.13
GTM	Total Harvest (Mm3/yr)	RCP 4.5	SSP3	RCP 4.5-SSP3	World	1424.71	1864.95	1855.27	1803.93	1608.32	1598.22	1627.48	1750.46	2197.28	2831.27
GTM	Total Harvest (Mm3/yr)	RCP 4.5	SSP4	RCP 4.5-SSP4	World	1577.34	2129.32	2156.83	2242.22	2249.62	2189.94	2069.5	1980.34	2593.64	3238.07
GTM	Total Harvest (Mm3/yr)	RCP 4.5	SSP5	RCP 4.5-SSP5	World	1622.15	2114.58	2301.11	2578.13	2687.53	2771.59	2794.33	2965.42	3803.67	4489.76
GTM	Total Harvest (Mm3/yr)	RCP 3.4	SSP1	RCP 3.4-SSP1	World	1814.71	2050.5	2271.44	2484.14	2496.4	2806.8	2963.55	3007.2	3124.8	3786.14
GTM	Total Harvest (Mm3/yr)	RCP 3.4	SSP2	RCP 3.4-SSP2	World	1526.99	2035.76	2002.97	1983.68	1909.04	1785.81	1664.59	1907.08	2721.93	3242
GTM	Total Harvest (Mm3/yr)	RCP 3.4	SSP3	RCP 3.4-SSP3	World	1383.09	1770.11	1756.86	1574.46	1469.36	1577.56	1709.31	1399.37	3078.18	2971.63
GTM	Total Harvest (Mm3/yr)	RCP 3.4	SSP4	RCP 3.4-SSP4	World	1534.94	2048.54	2052.08	2113.92	2027.89	1993.31	1869.94	1968.03	3008.03	3702.86
GTM	Total Harvest (Mm3/yr)	RCP 3.4	SSP5	RCP 3.4-SSP5	World	1589.63	2026.3	2224.04	2437.28	2550.74	2627.59	2499.84	2727.9	3919.34	4771.75
GTM	Total Harvest (Mm3/yr)	RCP 2.6	SSP1	RCP 2.6-SSP1	World	1761.29	1984.88	2169.45	2357.03	2350.77	2642.41	3003.76	2884.8	3066.58	3844.91
GTM	Total Harvest (Mm3/yr)	RCP 2.6	SSP2	RCP 2.6-SSP2	World	1608.16	2090.73	2153.29	2181.87	2355.04	2527.95	2877.87	3287.3	4009.31	3635.44
GTM	Total Harvest (Mm3/yr)	RCP 2.6	SSP4	RCP 2.6-SSP4	World	1459.48	1843.27	1988.45	1953.11	1995.68	2057.93	2095.82	2460.06	3072.61	3977.28
GTM	Total Harvest (Mm3/yr)	RCP 2.6	SSP5	RCP 2.6-SSP5	World	1612.17	1978.03	2268.03	2654.4	2698.83	3154.77	3152.71	3633.15	5014.89	4818.45
GTM	Total Harvest (Mm3/yr)	RCP 1.9	SSP1	RCP 1.9-SSP1	World	1637.05	1853.19	1972.76	2079.64	2551.03	2799.93	2647.43	2822.67	3168.82	4085.46
GTM	Total Harvest (Mm3/yr)	RCP 1.9	SSP2	RCP 1.9-SSP2	World	1117.91	1123.16	1230.6	1215.12	1677.35	2059.22	2310.69	2589.97	3102.46	3578.76
GTM	Total Harvest (Mm3/yr)	RCP 1.9	SSP4	RCP 1.9-SSP4	World	1104.18	1129.97	1403.93	1490.64	1958.27	2338.52	2797.92	3000.38	3634.91	4253.28
GTM	Total Harvest (Mm3/yr)	RCP 1.9	SSP5	RCP 1.9-SSP5	World	1127.05	1184.97	1495.32	1723.7	2190.06	2671.06	3244.67	3712.81	4439.51	5223.41
GTM	Wt Avg Roundwood Price ($/m3)	Baseline	SSP2	Baseline-SSP2	World	71.4465	85.0374	99.8987	112.213	121.888	128.276	129.157	135.172	139.022	145.066
GTM	Wt Avg Roundwood Price ($/m3)	Baseline	SSP3	Baseline-SSP3	World	73.0264	86.3799	100.818	111.211	121.297	127.414	132.803	130.452	138.811	143.747
GTM	Wt Avg Roundwood Price ($/m3)	Baseline	SSP4	Baseline-SSP4	World	70.2375	80.4644	96.0712	108.071	117.874	124.137	123.271	121.471	122.675	122.35
GTM	Wt Avg Roundwood Price ($/m3)	Baseline	SSP5	Baseline-SSP5	World	72.3127	86.3592	106.302	125.716	151.634	166.272	176.156	183.308	193.537	202.084
GTM	Wt Avg Roundwood Price ($/m3)	Baseline	SSP1	Baseline-SSP1	World	70.8418	80.4934	98.3483	111.469	129.165	135.636	139.042	132.136	135.621	132.13
GTM	Wt Avg Roundwood Price ($/m3)	RCP 6.0	SSP2	RCP 6.0-SSP2	World	78.5946	76.5654	98.6475	109.33	116.103	133.138	132.86	142.982	130.553	144.678
GTM	Wt Avg Roundwood Price ($/m3)	RCP 6.0	SSP3	RCP 6.0-SSP3	World	82.5444	87.5929	110.049	122.759	142.67	161.866	185.572	216.534	183.731	178.694
GTM	Wt Avg Roundwood Price ($/m3)	RCP 6.0	SSP4	RCP 6.0-SSP4	World	82.7288	80.4166	101.707	114.454	127.903	135.094	136.14	138.464	135.16	132.231
GTM	Wt Avg Roundwood Price ($/m3)	RCP 6.0	SSP5	RCP 6.0-SSP5	World	84.2282	85.2279	111.005	132.372	159.657	176.117	188.295	200.343	206.373	213.571
GTM	Wt Avg Roundwood Price ($/m3)	RCP 4.5	SSP1	RCP 4.5-SSP1	World	71.6942	86.789	104.646	118.179	136.768	146.872	154.133	158.593	177.662	162.126
GTM	Wt Avg Roundwood Price ($/m3)	RCP 4.5	SSP2	RCP 4.5-SSP2	World	79.256	80.0731	100.21	114.55	129.73	145.519	163.011	193.123	172.285	174.218
GTM	Wt Avg Roundwood Price ($/m3)	RCP 4.5	SSP3	RCP 4.5-SSP3	World	87.0804	93.7873	119.334	139.04	173.823	207.45	264.673	344.91	289.484	308.493
GTM	Wt Avg Roundwood Price ($/m3)	RCP 4.5	SSP4	RCP 4.5-SSP4	World	79.3838	82.2772	103.827	118.593	132.725	147.276	160.778	179.796	156.67	151.541
GTM	Wt Avg Roundwood Price ($/m3)	RCP 4.5	SSP5	RCP 4.5-SSP5	World	81.0074	87.5365	113.732	137.009	165.168	188.315	215.582	248.911	236.676	240.053
GTM	Wt Avg Roundwood Price ($/m3)	RCP 3.4	SSP1	RCP 3.4-SSP1	World	72.7931	88.3915	106.409	122.996	144.688	155.726	175.637	201.968	241.596	200.471
GTM	Wt Avg Roundwood Price ($/m3)	RCP 3.4	SSP2	RCP 3.4-SSP2	World	81.1356	85.9089	109.195	124.87	147.048	173.673	212.336	264.317	238.065	242.175
GTM	Wt Avg Roundwood Price ($/m3)	RCP 3.4	SSP3	RCP 3.4-SSP3	World	89.2616	98.5621	126.824	159.094	205.437	272.493	342.428	489.603	350.332	462.914
GTM	Wt Avg Roundwood Price ($/m3)	RCP 3.4	SSP4	RCP 3.4-SSP4	World	81.3803	85.2615	109.102	125.816	148.566	167.435	196.797	243.158	204.73	203.684
GTM	Wt Avg Roundwood Price ($/m3)	RCP 3.4	SSP5	RCP 3.4-SSP5	World	82.5279	91.0266	118.639	146.391	180.423	210.051	259.767	315.791	277.408	278.363
GTM	Wt Avg Roundwood Price ($/m3)	RCP 2.6	SSP1	RCP 2.6-SSP1	World	74.8605	91.2574	111.328	129.633	154.829	178.008	207.921	261.99	335.28	256.431
GTM	Wt Avg Roundwood Price ($/m3)	RCP 2.6	SSP2	RCP 2.6-SSP2	World	78.5885	80.0819	99.3627	117.073	138.672	175.328	243.196	361.507	311.391	467.218
GTM	Wt Avg Roundwood Price ($/m3)	RCP 2.6	SSP4	RCP 2.6-SSP4	World	85.6613	94.3605	117.798	146.442	184.938	238.226	306.662	420.271	323.084	344.813
GTM	Wt Avg Roundwood Price ($/m3)	RCP 2.6	SSP5	RCP 2.6-SSP5	World	81.8894	93.9289	122.261	144.647	201.132	231.069	331.025	417.513	323.94	424.7
GTM	Wt Avg Roundwood Price ($/m3)	RCP 1.9	SSP1	RCP 1.9-SSP1	World	80.1435	98.2471	122.209	147.394	179.102	233.274	318.126	410.238	543.301	322.923
GTM	Wt Avg Roundwood Price ($/m3)	RCP 1.9	SSP2	RCP 1.9-SSP2	World	97.2982	126.967	163.043	214.978	307.189	352.15	355.912	431.221	521.023	402.228
GTM	Wt Avg Roundwood Price ($/m3)	RCP 1.9	SSP4	RCP 1.9-SSP4	World	111.537	154.272	191.459	263.032	399.128	431.778	324.723	392.145	430.463	425.824
GTM	Wt Avg Roundwood Price ($/m3)	RCP 1.9	SSP5	RCP 1.9-SSP5	World	114.453	155.686	203.876	282.563	435.277	471.027	393.698	452.203	498.745	481.533
GTM	Forest Area (Mha)	Baseline	SSP2	Baseline-SSP2	World	3959.52	3956.79	3908.4	3875.58	3857.25	3858.28	3861.78	3874.78	3891.91	3888.75
GTM	Forest Area (Mha)	Baseline	SSP3	Baseline-SSP3	World	3959.52	3865.42	3751.03	3660	3590.73	3538.89	3505.27	3462.08	3415.34	3354.23
GTM	Forest Area (Mha)	Baseline	SSP4	Baseline-SSP4	World	3959.52	3919.73	3844.19	3784	3740.45	3712.06	3703.56	3706.98	3708.27	3711.54
GTM	Forest Area (Mha)	Baseline	SSP5	Baseline-SSP5	World	3959.52	4227.86	4337.9	4420.25	4487.03	4538.77	4590.8	4625.67	4656.9	4687.71
GTM	Forest Area (Mha)	Baseline	SSP1	Baseline-SSP1	World	3959.52	4244.11	4371.44	4467.23	4541.79	4595.4	4643.12	4678.74	4713.67	4740.4
GTM	Forest Area (Mha)	RCP 6.0	SSP2	RCP 6.0-SSP2	World	3959.52	3949.7	3902.5	3869.61	3856.84	3857.6	3859.41	3874.18	3890.86	3886.64
GTM	Forest Area (Mha)	RCP 6.0	SSP3	RCP 6.0-SSP3	World	3959.52	4046.3	3978.42	3949.28	4015.45	4126.6	4260.76	4354.44	4355.78	4480.38
GTM	Forest Area (Mha)	RCP 6.0	SSP4	RCP 6.0-SSP4	World	3959.52	4086.13	4017.69	3947.69	3956.75	3991.43	4052.85	4125.17	4145.53	4235.27
GTM	Forest Area (Mha)	RCP 6.0	SSP5	RCP 6.0-SSP5	World	3959.52	4269.26	4323.15	4357.75	4417.05	4474.65	4537.97	4592.29	4627.95	4687.16
GTM	Forest Area (Mha)	RCP 4.5	SSP1	RCP 4.5-SSP1	World	3959.52	4209.49	4309.6	4387.3	4454.34	4525.89	4600.22	4679.21	4746.22	4781.78
GTM	Forest Area (Mha)	RCP 4.5	SSP2	RCP 4.5-SSP2	World	3959.52	4130.48	4114.47	4113.03	4197.64	4313.97	4442.33	4558.03	4580.08	4762.76
GTM	Forest Area (Mha)	RCP 4.5	SSP3	RCP 4.5-SSP3	World	3959.52	4097.26	4101.12	4149.54	4277.74	4457.33	4586.74	4628.65	4624.8	4771.29
GTM	Forest Area (Mha)	RCP 4.5	SSP4	RCP 4.5-SSP4	World	3959.52	4098.18	4059.85	4043.18	4124.38	4231.51	4352.15	4468.37	4485.75	4667.33
GTM	Forest Area (Mha)	RCP 4.5	SSP5	RCP 4.5-SSP5	World	3959.52	4274.28	4348.2	4404.65	4494.61	4598.11	4703.07	4771.28	4805.02	4930.71
GTM	Forest Area (Mha)	RCP 3.4	SSP1	RCP 3.4-SSP1	World	3959.52	4220.62	4330.02	4419.57	4509.77	4611.08	4718.95	4812.92	4883.65	4914.94
GTM	Forest Area (Mha)	RCP 3.4	SSP2	RCP 3.4-SSP2	World	3959.52	4065.34	4023.38	4029.14	4124.79	4264.38	4413.19	4484.84	4482.22	4614.74
GTM	Forest Area (Mha)	RCP 3.4	SSP3	RCP 3.4-SSP3	World	3959.52	4139.06	4222.16	4343.63	4538.24	4680.94	4756.82	4802.15	4806.13	4965.89
GTM	Forest Area (Mha)	RCP 3.4	SSP4	RCP 3.4-SSP4	World	3959.52	4121.16	4127.37	4172.82	4285.32	4435.04	4602.85	4698.86	4708.08	4923.28
GTM	Forest Area (Mha)	RCP 3.4	SSP5	RCP 3.4-SSP5	World	3959.52	4295.05	4388.73	4474.7	4599.52	4732.35	4837.38	4903.93	4926	5116.13
GTM	Forest Area (Mha)	RCP 2.6	SSP1	RCP 2.6-SSP1	World	3959.52	4242.76	4361.15	4470.75	4595.4	4726.65	4844.05	4951.36	5021.77	5031.2
GTM	Forest Area (Mha)	RCP 2.6	SSP2	RCP 2.6-SSP2	World	3959.52	3954.07	3910.08	3879.31	3867.46	3870.29	3873.54	3899.94	3912.9	3896.36
GTM	Forest Area (Mha)	RCP 2.6	SSP4	RCP 2.6-SSP4	World	3959.52	4175.8	4258.76	4369.12	4539.9	4740.04	4869.22	4937.89	4951.43	5203.05
GTM	Forest Area (Mha)	RCP 2.6	SSP5	RCP 2.6-SSP5	World	3959.52	4234.23	4401.88	4472.5	4527.32	4576.27	4621.39	4648.63	4690.39	4698.52
GTM	Forest Area (Mha)	RCP 1.9	SSP1	RCP 1.9-SSP1	World	3959.52	4298.54	4453.08	4607.16	4770.08	4924.33	5043.59	5143.91	5213.16	5234.47
GTM	Forest Area (Mha)	RCP 1.9	SSP2	RCP 1.9-SSP2	World	3959.52	4529.29	4689.21	4882.14	4977.01	5036.12	5181.2	5338.16	5351.96	5365.71
GTM	Forest Area (Mha)	RCP 1.9	SSP4	RCP 1.9-SSP4	World	3959.52	4505.38	4654.23	4846.27	4925.87	4977.07	5111.72	5248.51	5255.04	5261.97
GTM	Forest Area (Mha)	RCP 1.9	SSP5	RCP 1.9-SSP5	World	3959.52	4607.6	4767.72	4931.19	5024.73	5082.09	5232.91	5360.8	5376.94	5393.31
GTM	Total Forest Non-soil C Stock (MtC)	Baseline	SSP2	Baseline-SSP2	World	253386	256348	259309	261936	264298	266905	268230	271023	272741	274843
GTM	Total Forest Non-soil C Stock (MtC)	Baseline	SSP3	Baseline-SSP3	World	253386	248921	244455	244819	244058	242762	241057	239840	239960	236972
GTM	Total Forest Non-soil C Stock (MtC)	Baseline	SSP4	Baseline-SSP4	World	253386	256101	258816	261267	263171	264959	265386	266142	267660	267896
GTM	Total Forest Non-soil C Stock (MtC)	Baseline	SSP5	Baseline-SSP5	World	253386	270426	287465	298385	310390	320291	330326	338692	347742	354957
GTM	Total Forest Non-soil C Stock (MtC)	Baseline	SSP1	Baseline-SSP1	World	253386	273367	293347	305059	317651	328052	338100	346561	355023	360501
GTM	Total Forest Non-soil C Stock (MtC)	RCP 6.0	SSP2	RCP 6.0-SSP2	World	253386	257115	260844	262974	265603	267890	270564	273933	278387	279609
GTM	Total Forest Non-soil C Stock (MtC)	RCP 6.0	SSP3	RCP 6.0-SSP3	World	253386	252813	252240	257320	264799	275922	292355	314383	335610	351718
GTM	Total Forest Non-soil C Stock (MtC)	RCP 6.0	SSP4	RCP 6.0-SSP4	World	253386	259400	265413	267591	271711	275683	280949	290671	301899	310637
GTM	Total Forest Non-soil C Stock (MtC)	RCP 6.0	SSP5	RCP 6.0-SSP5	World	253386	272067	290748	299685	309246	318567	328304	340546	352760	362884
GTM	Total Forest Non-soil C Stock (MtC)	RCP 4.5	SSP1	RCP 4.5-SSP1	World	253386	273250	293114	303363	314463	325244	337692	352768	368758	387407
GTM	Total Forest Non-soil C Stock (MtC)	RCP 4.5	SSP2	RCP 4.5-SSP2	World	253386	259835	266283	272269	281010	292950	310774	334668	359086	376709
GTM	Total Forest Non-soil C Stock (MtC)	RCP 4.5	SSP3	RCP 4.5-SSP3	World	253386	254992	256598	266042	280881	300803	325359	353283	376542	395221
GTM	Total Forest Non-soil C Stock (MtC)	RCP 4.5	SSP4	RCP 4.5-SSP4	World	253386	259334	265282	271119	278691	289771	306350	329222	353129	372230
GTM	Total Forest Non-soil C Stock (MtC)	RCP 4.5	SSP5	RCP 4.5-SSP5	World	253386	272122	290857	301323	314767	329490	347924	370843	392998	409951
GTM	Total Forest Non-soil C Stock (MtC)	RCP 3.4	SSP1	RCP 3.4-SSP1	World	253386	273732	294077	305563	319642	335231	352589	372591	396074	420149
GTM	Total Forest Non-soil C Stock (MtC)	RCP 3.4	SSP2	RCP 3.4-SSP2	World	253386	260047	266708	274393	286324	301587	323689	350159	372715	389113
GTM	Total Forest Non-soil C Stock (MtC)	RCP 3.4	SSP3	RCP 3.4-SSP3	World	253386	256059	258732	273218	294950	321118	350726	380943	408618	424240
GTM	Total Forest Non-soil C Stock (MtC)	RCP 3.4	SSP4	RCP 3.4-SSP4	World	253386	260573	267759	276663	289800	306529	330926	360799	387854	408197
GTM	Total Forest Non-soil C Stock (MtC)	RCP 3.4	SSP5	RCP 3.4-SSP5	World	253386	273349	293312	306380	324108	344251	368102	397578	425407	445602
GTM	Total Forest Non-soil C Stock (MtC)	RCP 2.6	SSP1	RCP 2.6-SSP1	World	253386	274551	295716	309285	326365	346065	368847	393922	422788	453213
GTM	Total Forest Non-soil C Stock (MtC)	RCP 2.6	SSP2	RCP 2.6-SSP2	World	253386	257543	261699	264945	270141	275183	280161	288160	296030	291869
GTM	Total Forest Non-soil C Stock (MtC)	RCP 2.6	SSP4	RCP 2.6-SSP4	World	253386	262588	271790	284995	305257	330444	360657	395485	424053	445764
GTM	Total Forest Non-soil C Stock (MtC)	RCP 2.6	SSP5	RCP 2.6-SSP5	World	253386	272661	291936	304386	318664	331961	347626	364672	378052	380282
GTM	Total Forest Non-soil C Stock (MtC)	RCP 1.9	SSP1	RCP 1.9-SSP1	World	253386	275773	298159	315521	338749	363160	391577	427384	464821	499010
GTM	Total Forest Non-soil C Stock (MtC)	RCP 1.9	SSP2	RCP 1.9-SSP2	World	253386	272316	291246	323843	361747	399347	427118	452840	467179	479222
GTM	Total Forest Non-soil C Stock (MtC)	RCP 1.9	SSP4	RCP 1.9-SSP4	World	253386	271754	290121	320907	357995	392141	419780	444144	465116	480114
GTM	Total Forest Non-soil C Stock (MtC)	RCP 1.9	SSP5	RCP 1.9-SSP5	World	253386	283646	313906	347903	387142	425199	456490	484942	508092	524340
GLOBIOM	Roundwood Harvest (Mm3/yr)	Baseline	SSP2	Baseline-SSP2	World	1536.75	1770.35	2102.03	2321.27	2549.52	2799.58	3026.9	3196.79	3335.78	3442.19
GLOBIOM	Roundwood Harvest (Mm3/yr)	Baseline	SSP3	Baseline-SSP3	World	1536.75	1770.34	2046.62	2187.78	2308.08	2417.85	2524.54	2670.55	2855.97	3037.36
GLOBIOM	Roundwood Harvest (Mm3/yr)	Baseline	SSP4	Baseline-SSP4	World	1536.75	1770.35	2084.73	2245.68	2384.83	2508.6	2611.99	2679.66	2733.96	2771.35
GLOBIOM	Roundwood Harvest (Mm3/yr)	Baseline	SSP5	Baseline-SSP5	World	1536.75	1770.34	2169.47	2551.83	2972	3289.22	3565.83	3807.78	4023.85	4243.12
GLOBIOM	Roundwood Harvest (Mm3/yr)	Baseline	SSP1	Baseline-SSP1	World	1536.75	1770.3	2131.98	2427.45	2731.8	2965.45	3129.86	3228.37	3296.19	3333.55
GLOBIOM	Roundwood Harvest (Mm3/yr)	RCP 6.0	SSP2	RCP 6.0-SSP2	World	1536.75	1770.35	2102.03	2321.27	2549.52	2799.58	3026.9	3196.79	3335.78	3442.19
GLOBIOM	Roundwood Harvest (Mm3/yr)	RCP 6.0	SSP3	RCP 6.0-SSP3	World	1536.75	1770.34	2046.62	2187.78	2308.08	2417.85	2524.54	2670.55	2855.97	3037.36
GLOBIOM	Roundwood Harvest (Mm3/yr)	RCP 6.0	SSP4	RCP 6.0-SSP4	World	1536.75	1770.35	2084.73	2245.68	2384.83	2508.6	2611.99	2679.66	2733.96	2771.35
GLOBIOM	Roundwood Harvest (Mm3/yr)	RCP 6.0	SSP5	RCP 6.0-SSP5	World	1536.75	1770.34	2169.47	2551.83	2972	3289.22	3565.83	3807.78	4023.85	4243.12
GLOBIOM	Roundwood Harvest (Mm3/yr)	RCP 4.5	SSP1	RCP 4.5-SSP1	World	1536.75	1767.9	2115.5	2415.25	2720.37	2966.96	3143.6	3260.38	3339.72	3405.81
GLOBIOM	Roundwood Harvest (Mm3/yr)	RCP 4.5	SSP2	RCP 4.5-SSP2	World	1536.75	1767.9	2086.78	2292.31	2555.99	2841.6	3094.93	3295.49	3472.39	3662.86
GLOBIOM	Roundwood Harvest (Mm3/yr)	RCP 4.5	SSP3	RCP 4.5-SSP3	World	1536.75	1767.9	2034.9	2187.71	2317.29	2455.31	2768.58	3061.64	3436.53	3949.81
GLOBIOM	Roundwood Harvest (Mm3/yr)	RCP 4.5	SSP4	RCP 4.5-SSP4	World	1536.75	1767.9	2070.64	2239.28	2418.75	2563.82	2687.95	2777.18	2872.57	3112.62
GLOBIOM	Roundwood Harvest (Mm3/yr)	RCP 4.5	SSP5	RCP 4.5-SSP5	World	1536.75	1767.9	2152.86	2547.45	2995.64	3360.92	3664.21	3946.58	4196.88	4436.07
GLOBIOM	Roundwood Harvest (Mm3/yr)	RCP 3.4	SSP1	RCP 3.4-SSP1	World	1536.75	1767.9	2115.72	2416.51	2722.65	2972.82	3165.8	3312.31	3503.45	3742.05
GLOBIOM	Roundwood Harvest (Mm3/yr)	RCP 3.4	SSP2	RCP 3.4-SSP2	World	1536.75	1767.9	2087.73	2328.55	2582.76	2912.37	3203.52	3497.14	3881.92	4455.42
GLOBIOM	Roundwood Harvest (Mm3/yr)	RCP 3.4	SSP3	RCP 3.4-SSP3	World	1536.75	1767.9	2036.44	2196.97	2360.98	2688.25	2974.76	3431.89	4128.49	4891.89
GLOBIOM	Roundwood Harvest (Mm3/yr)	RCP 3.4	SSP4	RCP 3.4-SSP4	World	1536.75	1767.9	2071.77	2271.64	2442.72	2596.93	2740.85	2920.57	3339.44	3995.04
GLOBIOM	Roundwood Harvest (Mm3/yr)	RCP 3.4	SSP5	RCP 3.4-SSP5	World	1536.75	1767.9	2155.41	2554.4	3061	3425.24	3739.9	4037.8	4389.56	4905.4
GLOBIOM	Roundwood Harvest (Mm3/yr)	RCP 2.6	SSP1	RCP 2.6-SSP1	World	1536.75	1770.3	2133.32	2432.37	2765.48	3053.69	3288.19	3594.46	3999.32	4481.76
GLOBIOM	Roundwood Harvest (Mm3/yr)	RCP 2.6	SSP2	RCP 2.6-SSP2	World	1536.75	1770.35	2121.28	2354.59	2634.39	3026.49	3483.8	3992.57	4606.87	5285.71
GLOBIOM	Roundwood Harvest (Mm3/yr)	RCP 2.6	SSP4	RCP 2.6-SSP4	World	1536.75	1770.35	2093.41	2290.48	2457.8	2629.01	3005.09	3529.32	4159.53	4741.1
GLOBIOM	Roundwood Harvest (Mm3/yr)	RCP 2.6	SSP5	RCP 2.6-SSP5	World	1536.75	1770.34	2198.53	2635.26	3145.77	3500.02	3881.63	4347.66	4921.43	5576.01
GLOBIOM	Roundwood Harvest (Mm3/yr)	RCP 1.9	SSP1	RCP 1.9-SSP1	World	1536.75	1767.9	2116.6	2418.45	2873	3304.72	3718.39	4286.24	4812.52	5349.93
GLOBIOM	Roundwood Harvest (Mm3/yr)	RCP 1.9	SSP2	RCP 1.9-SSP2	World	1536.75	1767.9	2139.22	2458.13	2969.6	3679.17	4322.2	4854.83	5443.78	5984.63
GLOBIOM	Roundwood Harvest (Mm3/yr)	RCP 1.9	SSP4	RCP 1.9-SSP4	World	1536.75	1767.9	2085.84	2334.66	2737.02	3279.2	3787.46	4300.86	4812.47	5322.34
GLOBIOM	Roundwood Harvest (Mm3/yr)	RCP 1.9	SSP5	RCP 1.9-SSP5	World	1536.75	1767.9	2223.77	2805.46	3422.65	4022.96	4597.96	5124.33	5719.1	6238.09
GLOBIOM	Total Harvest (Mm3/yr)	Baseline	SSP2	Baseline-SSP2	World	1691.91	1909.53	2248.89	2474.91	2707.28	2960.9	3189.66	3355.53	3489.94	3591.32
GLOBIOM	Total Harvest (Mm3/yr)	Baseline	SSP3	Baseline-SSP3	World	1691.91	1909.52	2194.15	2343.74	2472.78	2591.34	2705.84	2857.66	3048.27	3233.82
GLOBIOM	Total Harvest (Mm3/yr)	Baseline	SSP4	Baseline-SSP4	World	1691.91	1909.53	2230.54	2397.55	2541.53	2669.76	2774.9	2842.21	2895.48	2931.04
GLOBIOM	Total Harvest (Mm3/yr)	Baseline	SSP5	Baseline-SSP5	World	1691.91	1909.52	2314.76	2701.26	3123.59	3437.36	3709.82	3947.43	4157.84	4369.93
GLOBIOM	Total Harvest (Mm3/yr)	Baseline	SSP1	Baseline-SSP1	World	1691.91	1909.48	2273.99	2572.8	2880.3	3111.9	3271.94	3364.08	3425.45	3454.81
GLOBIOM	Total Harvest (Mm3/yr)	RCP 6.0	SSP2	RCP 6.0-SSP2	World	1691.91	1909.53	2248.89	2474.91	2707.28	2960.9	3189.66	3355.53	3489.94	3591.32
GLOBIOM	Total Harvest (Mm3/yr)	RCP 6.0	SSP3	RCP 6.0-SSP3	World	1691.91	1909.52	2194.15	2343.74	2472.78	2591.34	2705.84	2857.66	3048.27	3233.82
GLOBIOM	Total Harvest (Mm3/yr)	RCP 6.0	SSP4	RCP 6.0-SSP4	World	1691.91	1909.53	2230.54	2397.55	2541.53	2669.76	2774.9	2842.21	2895.48	2931.04
GLOBIOM	Total Harvest (Mm3/yr)	RCP 6.0	SSP5	RCP 6.0-SSP5	World	1691.91	1909.52	2314.76	2701.26	3123.59	3437.36	3709.82	3947.43	4157.84	4369.93
GLOBIOM	Total Harvest (Mm3/yr)	RCP 4.5	SSP1	RCP 4.5-SSP1	World	1685.15	1905.51	2256.57	2560.07	2868.68	3114	3286.19	3397.74	3470.84	3528.86
GLOBIOM	Total Harvest (Mm3/yr)	RCP 4.5	SSP2	RCP 4.5-SSP2	World	1685.15	1905.51	2233.17	2446.43	2714.88	3004.07	3259.36	3457.38	3629.84	3815.24
GLOBIOM	Total Harvest (Mm3/yr)	RCP 4.5	SSP3	RCP 4.5-SSP3	World	1685.15	1905.52	2182.37	2345.21	2482.71	2629.18	2948.54	3246.61	3625.5	4141.4
GLOBIOM	Total Harvest (Mm3/yr)	RCP 4.5	SSP4	RCP 4.5-SSP4	World	1685.15	1905.51	2215.82	2392.21	2574.59	2724.84	2851.13	2940.54	3034.37	3271.33
GLOBIOM	Total Harvest (Mm3/yr)	RCP 4.5	SSP5	RCP 4.5-SSP5	World	1685.15	1905.51	2297.02	2696.98	3147.46	3511.08	3811.4	4089.74	4333.49	4564.47
GLOBIOM	Total Harvest (Mm3/yr)	RCP 3.4	SSP1	RCP 3.4-SSP1	World	1685.15	1905.51	2256.8	2561.36	2871.32	3120.08	3308.65	3450.55	3632.72	3861.19
GLOBIOM	Total Harvest (Mm3/yr)	RCP 3.4	SSP2	RCP 3.4-SSP2	World	1685.15	1905.51	2234.13	2482.42	2741.73	3074.98	3368.43	3658.56	4034.8	4599.76
GLOBIOM	Total Harvest (Mm3/yr)	RCP 3.4	SSP3	RCP 3.4-SSP3	World	1685.15	1905.52	2183.84	2354.02	2526.44	2860.95	3153.64	3613.78	4311.94	5077.21
GLOBIOM	Total Harvest (Mm3/yr)	RCP 3.4	SSP4	RCP 3.4-SSP4	World	1685.15	1905.51	2216.95	2424.18	2599.4	2758.29	2904.09	3083.1	3497.19	4148.4
GLOBIOM	Total Harvest (Mm3/yr)	RCP 3.4	SSP5	RCP 3.4-SSP5	World	1685.15	1905.51	2299.58	2703.91	3212.74	3575.19	3887.63	4180.53	4524.69	5030.48
GLOBIOM	Total Harvest (Mm3/yr)	RCP 2.6	SSP1	RCP 2.6-SSP1	World	1691.91	1909.48	2275.36	2577.96	2914.55	3200.51	3430.16	3728.62	4123.39	4594.95
GLOBIOM	Total Harvest (Mm3/yr)	RCP 2.6	SSP2	RCP 2.6-SSP2	World	1691.91	1909.53	2268.25	2508.83	2793.73	3188.86	3644.88	4146.27	4753.22	5424.86
GLOBIOM	Total Harvest (Mm3/yr)	RCP 2.6	SSP4	RCP 2.6-SSP4	World	1691.91	1909.53	2239.19	2442.46	2614.1	2790.31	3165.78	3686.51	4312.47	4890.68
GLOBIOM	Total Harvest (Mm3/yr)	RCP 2.6	SSP5	RCP 2.6-SSP5	World	1691.91	1909.52	2343.89	2784.95	3296.73	3648.48	4026.91	4486.22	5050.94	5696.65
GLOBIOM	Total Harvest (Mm3/yr)	RCP 1.9	SSP1	RCP 1.9-SSP1	World	1685.15	1905.51	2257.7	2563.64	3020.02	3448.8	3857.01	4415.67	4933.94	5460.94
GLOBIOM	Total Harvest (Mm3/yr)	RCP 1.9	SSP2	RCP 1.9-SSP2	World	1685.15	1905.51	2285.55	2611.15	3126.29	3837.01	4478.58	5007.05	5589.81	6125.83
GLOBIOM	Total Harvest (Mm3/yr)	RCP 1.9	SSP4	RCP 1.9-SSP4	World	1685.15	1905.51	2231.06	2486.56	2892.18	3435.87	3944.86	4457.05	4965.94	5473.68
GLOBIOM	Total Harvest (Mm3/yr)	RCP 1.9	SSP5	RCP 1.9-SSP5	World	1685.15	1905.51	2367.94	2954.04	3571.64	4169.5	4740.74	5262.03	5849.03	6360.5
GLOBIOM	Wt Avg Roundwood Price ($/m3)	Baseline	SSP2	Baseline-SSP2	World	54.6084	58.1845	59.1339	62.0154	61.5048	61.2171	61.6709	66.5303	68.2646	68.0468
GLOBIOM	Wt Avg Roundwood Price ($/m3)	Baseline	SSP3	Baseline-SSP3	World	54.6084	58.1869	59.1921	60.9276	58.611	54.917	52.4458	53.4974	53.1942	54.037
GLOBIOM	Wt Avg Roundwood Price ($/m3)	Baseline	SSP4	Baseline-SSP4	World	54.6084	58.1882	59.9745	61.166	60.326	58.9147	56.5484	55.0612	53.8373	52.6629
GLOBIOM	Wt Avg Roundwood Price ($/m3)	Baseline	SSP5	Baseline-SSP5	World	54.6084	58.1856	60.5573	66.9438	70.2243	80.0387	84.7995	84.4111	82.8862	81.5236
GLOBIOM	Wt Avg Roundwood Price ($/m3)	Baseline	SSP1	Baseline-SSP1	World	54.6084	58.1847	67.0619	71.3723	70.4859	72.7284	72.8311	72.5546	67.4044	62.9493
GLOBIOM	Wt Avg Roundwood Price ($/m3)	RCP 6.0	SSP2	RCP 6.0-SSP2	World	54.6084	58.1845	59.1339	62.0154	61.5048	61.2171	61.6709	66.5303	68.2646	68.0468
GLOBIOM	Wt Avg Roundwood Price ($/m3)	RCP 6.0	SSP3	RCP 6.0-SSP3	World	54.6084	58.1869	59.1921	60.9276	58.611	54.917	52.4458	53.4974	53.1942	54.037
GLOBIOM	Wt Avg Roundwood Price ($/m3)	RCP 6.0	SSP4	RCP 6.0-SSP4	World	54.6084	58.1882	59.9745	61.166	60.326	58.9147	56.5484	55.0612	53.8373	52.6629
GLOBIOM	Wt Avg Roundwood Price ($/m3)	RCP 6.0	SSP5	RCP 6.0-SSP5	World	54.6084	58.1856	60.5573	66.9438	70.2243	80.0387	84.7995	84.4111	82.8862	81.5236
GLOBIOM	Wt Avg Roundwood Price ($/m3)	RCP 4.5	SSP1	RCP 4.5-SSP1	World	57.5761	68.7896	72.7377	74.1927	71.0516	70.8284	69.4239	66.3034	62.8341	57.6024
GLOBIOM	Wt Avg Roundwood Price ($/m3)	RCP 4.5	SSP2	RCP 4.5-SSP2	World	57.5761	68.7898	63.2928	61.2632	61.0401	57.959	56.3308	57.9945	59.2558	60.0595
GLOBIOM	Wt Avg Roundwood Price ($/m3)	RCP 4.5	SSP3	RCP 4.5-SSP3	World	57.5761	68.7875	62.0783	60.2191	57.6152	53.4789	52.1502	52.1407	52.9104	58.2677
GLOBIOM	Wt Avg Roundwood Price ($/m3)	RCP 4.5	SSP4	RCP 4.5-SSP4	World	57.5761	68.7898	64.8611	61.8876	61.9029	57.4995	54.4237	52.5801	51.0947	49.9167
GLOBIOM	Wt Avg Roundwood Price ($/m3)	RCP 4.5	SSP5	RCP 4.5-SSP5	World	57.5761	68.7896	65.8592	67.4422	68.3976	70.7431	73.7756	72.0376	73.3323	74.2477
GLOBIOM	Wt Avg Roundwood Price ($/m3)	RCP 3.4	SSP1	RCP 3.4-SSP1	World	57.5761	68.7896	72.7041	73.8995	70.3889	70.1933	69.4158	64.9809	64.7405	65.9719
GLOBIOM	Wt Avg Roundwood Price ($/m3)	RCP 3.4	SSP2	RCP 3.4-SSP2	World	57.5761	68.7898	63.3225	62.7708	60.4923	56.7339	54.7194	57.1182	65.3732	76.4499
GLOBIOM	Wt Avg Roundwood Price ($/m3)	RCP 3.4	SSP3	RCP 3.4-SSP3	World	57.5761	68.7875	62.1827	60.212	57.2604	54.4135	52.758	55.9247	65.0942	76.6809
GLOBIOM	Wt Avg Roundwood Price ($/m3)	RCP 3.4	SSP4	RCP 3.4-SSP4	World	57.5761	68.7898	64.8158	62.9217	61.1096	56.4261	53.9487	52.6028	54.4953	60.7797
GLOBIOM	Wt Avg Roundwood Price ($/m3)	RCP 3.4	SSP5	RCP 3.4-SSP5	World	57.5761	68.7896	65.9728	67.4479	67.2746	70.6672	72.0081	74.2159	76.8123	84.5696
GLOBIOM	Wt Avg Roundwood Price ($/m3)	RCP 2.6	SSP1	RCP 2.6-SSP1	World	54.6084	58.1847	66.6683	70.1233	67.3666	71.2617	71.9187	74.8784	82.716	92.7908
GLOBIOM	Wt Avg Roundwood Price ($/m3)	RCP 2.6	SSP2	RCP 2.6-SSP2	World	54.6084	58.1845	58.3128	60.56	59.0613	56.9639	60.5057	71.7831	85.9541	99.3906
GLOBIOM	Wt Avg Roundwood Price ($/m3)	RCP 2.6	SSP4	RCP 2.6-SSP4	World	54.6084	58.1882	59.8894	60.8121	59.8672	57.132	57.0327	60.5696	67.4438	73.2539
GLOBIOM	Wt Avg Roundwood Price ($/m3)	RCP 2.6	SSP5	RCP 2.6-SSP5	World	54.6084	58.1856	60.1709	65.1956	68.2034	76.0901	79.6296	87.1339	97.2026	109.141
GLOBIOM	Wt Avg Roundwood Price ($/m3)	RCP 1.9	SSP1	RCP 1.9-SSP1	World	57.5761	68.7896	72.4658	73.6053	71.178	74.9045	77.7425	92.062	95.1908	107.269
GLOBIOM	Wt Avg Roundwood Price ($/m3)	RCP 1.9	SSP2	RCP 1.9-SSP2	World	57.5761	68.7898	63.2124	63.0603	62.4724	64.0334	68.8614	73.9231	84.4102	89.9614
GLOBIOM	Wt Avg Roundwood Price ($/m3)	RCP 1.9	SSP4	RCP 1.9-SSP4	World	57.5761	68.7898	64.9123	63.497	61.925	61.9453	61.9961	62.2521	65.1979	67.2986
GLOBIOM	Wt Avg Roundwood Price ($/m3)	RCP 1.9	SSP5	RCP 1.9-SSP5	World	57.5761	68.7896	65.266	66.2136	70.7194	77.3477	81.4595	87.0924	94.4361	96.172
GLOBIOM	Forest Area (Mha)	Baseline	SSP2	Baseline-SSP2	World	4032.72	3998.56	3980.52	3965.82	3958.09	3948.74	3948.1	3949.36	3962.48	3990.72
GLOBIOM	Forest Area (Mha)	Baseline	SSP3	Baseline-SSP3	World	4032.72	3998.56	3979.2	3964.85	3946.78	3927.37	3917.95	3907.49	3893.54	3878.14
GLOBIOM	Forest Area (Mha)	Baseline	SSP4	Baseline-SSP4	World	4032.72	3998.56	3985.03	3977.8	3979.98	3982.98	3990.68	3997.74	4006.54	4030.5
GLOBIOM	Forest Area (Mha)	Baseline	SSP5	Baseline-SSP5	World	4032.72	3998.56	3975.84	3943.72	3923.39	3921.84	3934.61	3944.53	3959.71	3991.7
GLOBIOM	Forest Area (Mha)	Baseline	SSP1	Baseline-SSP1	World	4032.72	3998.56	4002.71	3997.04	3999.66	4012.2	4039.05	4063.04	4091.01	4122.97
GLOBIOM	Forest Area (Mha)	RCP 6.0	SSP2	RCP 6.0-SSP2	World	4032.72	3998.56	3980.52	3965.82	3958.09	3948.74	3948.1	3949.36	3962.48	3990.72
GLOBIOM	Forest Area (Mha)	RCP 6.0	SSP3	RCP 6.0-SSP3	World	4032.72	3998.56	3979.2	3964.85	3946.78	3927.37	3917.95	3907.49	3893.54	3878.14
GLOBIOM	Forest Area (Mha)	RCP 6.0	SSP4	RCP 6.0-SSP4	World	4032.72	3998.56	3985.03	3977.8	3979.98	3982.98	3990.68	3997.74	4006.54	4030.5
GLOBIOM	Forest Area (Mha)	RCP 6.0	SSP5	RCP 6.0-SSP5	World	4032.72	3998.56	3975.84	3943.72	3923.39	3921.84	3934.61	3944.53	3959.71	3991.7
GLOBIOM	Forest Area (Mha)	RCP 4.5	SSP1	RCP 4.5-SSP1	World	4032.72	3998.56	4025.47	4047.96	4081.84	4126.86	4177.8	4222.15	4269.11	4316.23
GLOBIOM	Forest Area (Mha)	RCP 4.5	SSP2	RCP 4.5-SSP2	World	4032.72	3998.56	4040.41	4048.94	4075.53	4106.48	4143.45	4179.37	4217.4	4269.17
GLOBIOM	Forest Area (Mha)	RCP 4.5	SSP3	RCP 4.5-SSP3	World	4032.72	3998.56	4055.28	4087.34	4117.97	4150.24	4187.75	4224.83	4285.13	4428.2
GLOBIOM	Forest Area (Mha)	RCP 4.5	SSP4	RCP 4.5-SSP4	World	4032.72	3998.56	4042.93	4059.43	4093.13	4134.44	4176.57	4210.41	4247.44	4297.7
GLOBIOM	Forest Area (Mha)	RCP 4.5	SSP5	RCP 4.5-SSP5	World	4032.72	3998.56	4040.39	4035.69	4052.9	4085.03	4122.84	4157.54	4195.41	4247.05
GLOBIOM	Forest Area (Mha)	RCP 3.4	SSP1	RCP 3.4-SSP1	World	4032.72	3998.56	4048.61	4089.16	4140.87	4202.5	4259.7	4306.95	4356.27	4406.77
GLOBIOM	Forest Area (Mha)	RCP 3.4	SSP2	RCP 3.4-SSP2	World	4032.72	3998.56	4052.62	4079.25	4116.73	4154.77	4195.9	4234.09	4274.71	4341.48
GLOBIOM	Forest Area (Mha)	RCP 3.4	SSP3	RCP 3.4-SSP3	World	4032.72	3998.56	4059.27	4097.26	4130.25	4163.52	4221.71	4348.27	4595.49	4978.68
GLOBIOM	Forest Area (Mha)	RCP 3.4	SSP4	RCP 3.4-SSP4	World	4032.72	3998.56	4055.1	4085.04	4126.69	4171.83	4216.04	4254.26	4295.19	4362.58
GLOBIOM	Forest Area (Mha)	RCP 3.4	SSP5	RCP 3.4-SSP5	World	4032.72	3998.56	4051.39	4068.49	4101.52	4144.01	4186.32	4223.75	4264.82	4334.13
GLOBIOM	Forest Area (Mha)	RCP 2.6	SSP1	RCP 2.6-SSP1	World	4032.72	3998.56	4069.42	4122.59	4183.05	4247.83	4305.32	4354.13	4414.97	4517.64
GLOBIOM	Forest Area (Mha)	RCP 2.6	SSP2	RCP 2.6-SSP2	World	4032.72	3998.56	4060.9	4104.22	4149.25	4192.7	4240.37	4296.92	4425.46	4683.56
GLOBIOM	Forest Area (Mha)	RCP 2.6	SSP4	RCP 2.6-SSP4	World	4032.72	3998.56	4061.35	4106.33	4151.68	4198.21	4246.23	4304.94	4438.75	4700.75
GLOBIOM	Forest Area (Mha)	RCP 2.6	SSP5	RCP 2.6-SSP5	World	4032.72	3998.56	4060.52	4096.28	4140.77	4187.09	4234.83	4294.4	4431.03	4698.04
GLOBIOM	Forest Area (Mha)	RCP 1.9	SSP1	RCP 1.9-SSP1	World	4032.72	3998.56	4084.01	4148.43	4214.26	4280.06	4355.48	4486.97	4750.28	5153.98
GLOBIOM	Forest Area (Mha)	RCP 1.9	SSP2	RCP 1.9-SSP2	World	4032.72	3998.56	4065.01	4109.71	4154.12	4201.55	4261.95	4392.98	4642.45	5043.23
GLOBIOM	Forest Area (Mha)	RCP 1.9	SSP4	RCP 1.9-SSP4	World	4032.72	3998.56	4064.8	4110.19	4154.95	4203.04	4264.5	4399.48	4659.68	5083.12
GLOBIOM	Forest Area (Mha)	RCP 1.9	SSP5	RCP 1.9-SSP5	World	4032.72	3998.56	4064.14	4106.52	4151.67	4199.24	4260.46	4393.41	4654.41	5061.01
GLOBIOM	Total Forest Non-soil C Stock (MtC)	Baseline	SSP2	Baseline-SSP2	World	280879	282033	283014	283231	284616	286156	288007	291885	297645	304028
GLOBIOM	Total Forest Non-soil C Stock (MtC)	Baseline	SSP3	Baseline-SSP3	World	280879	281546	281739	281444	281094	281806	283004	284172	285597	287753
GLOBIOM	Total Forest Non-soil C Stock (MtC)	Baseline	SSP4	Baseline-SSP4	World	280879	282033	283014	283231	284616	286156	288007	291885	297645	304028
GLOBIOM	Total Forest Non-soil C Stock (MtC)	Baseline	SSP5	Baseline-SSP5	World	280879	282033	282361	280804	280569	281764	283961	288000	294166	301101
GLOBIOM	Total Forest Non-soil C Stock (MtC)	Baseline	SSP1	Baseline-SSP1	World	280879	282039	283814	285520	288766	292949	298229	304490	310846	317801
GLOBIOM	Total Forest Non-soil C Stock (MtC)	RCP 6.0	SSP2	RCP 6.0-SSP2	World	280879	282033	283014	283231	284616	286156	288007	291885	297645	304028
GLOBIOM	Total Forest Non-soil C Stock (MtC)	RCP 6.0	SSP3	RCP 6.0-SSP3	World	280879	281546	281739	281444	281094	281806	283004	284172	285597	287753
GLOBIOM	Total Forest Non-soil C Stock (MtC)	RCP 6.0	SSP4	RCP 6.0-SSP4	World	280879	282033	283014	283231	284616	286156	288007	291885	297645	304028
GLOBIOM	Total Forest Non-soil C Stock (MtC)	RCP 6.0	SSP5	RCP 6.0-SSP5	World	280879	282033	282361	280804	280569	281764	283961	288000	294166	301101
GLOBIOM	Total Forest Non-soil C Stock (MtC)	RCP 4.5	SSP1	RCP 4.5-SSP1	World	280879	282369	285200	289771	296547	305424	315370	326064	337003	348642
GLOBIOM	Total Forest Non-soil C Stock (MtC)	RCP 4.5	SSP2	RCP 4.5-SSP2	World	280879	282495	285800	289737	296754	305544	313970	324485	336148	347680
GLOBIOM	Total Forest Non-soil C Stock (MtC)	RCP 4.5	SSP3	RCP 4.5-SSP3	World	280879	284528	292158	300009	308240	318268	328185	337296	346181	353344
GLOBIOM	Total Forest Non-soil C Stock (MtC)	RCP 4.5	SSP4	RCP 4.5-SSP4	World	280879	282495	285800	289737	296754	305544	313970	324485	336148	347680
GLOBIOM	Total Forest Non-soil C Stock (MtC)	RCP 4.5	SSP5	RCP 4.5-SSP5	World	280879	282495	285621	288043	293837	301892	309930	320410	332031	343583
GLOBIOM	Total Forest Non-soil C Stock (MtC)	RCP 3.4	SSP1	RCP 3.4-SSP1	World	280879	283146	288911	296982	306184	316567	327183	338526	350272	362101
GLOBIOM	Total Forest Non-soil C Stock (MtC)	RCP 3.4	SSP2	RCP 3.4-SSP2	World	280879	283711	290274	297605	305329	315411	325454	335749	347322	357135
GLOBIOM	Total Forest Non-soil C Stock (MtC)	RCP 3.4	SSP3	RCP 3.4-SSP3	World	280879	285573	294490	303653	313040	323724	333458	341452	349038	355807
GLOBIOM	Total Forest Non-soil C Stock (MtC)	RCP 3.4	SSP4	RCP 3.4-SSP4	World	280879	283711	290274	297605	305329	315411	325454	335749	347322	357135
GLOBIOM	Total Forest Non-soil C Stock (MtC)	RCP 3.4	SSP5	RCP 3.4-SSP5	World	280879	283711	290009	296400	303467	313307	323160	333341	344867	354806
GLOBIOM	Total Forest Non-soil C Stock (MtC)	RCP 2.6	SSP1	RCP 2.6-SSP1	World	280879	285164	293691	303168	313479	324816	336564	348267	359455	369877
GLOBIOM	Total Forest Non-soil C Stock (MtC)	RCP 2.6	SSP2	RCP 2.6-SSP2	World	280879	285603	294391	303154	312317	323794	334238	344330	353887	362366
GLOBIOM	Total Forest Non-soil C Stock (MtC)	RCP 2.6	SSP4	RCP 2.6-SSP4	World	280879	285603	294391	303154	312317	323794	334238	344330	353887	362366
GLOBIOM	Total Forest Non-soil C Stock (MtC)	RCP 2.6	SSP5	RCP 2.6-SSP5	World	280879	285603	294331	302412	311496	322936	333341	343487	353271	362157
GLOBIOM	Total Forest Non-soil C Stock (MtC)	RCP 1.9	SSP1	RCP 1.9-SSP1	World	280879	285937	295742	306311	317221	328673	339412	349575	360060	370198
GLOBIOM	Total Forest Non-soil C Stock (MtC)	RCP 1.9	SSP2	RCP 1.9-SSP2	World	280879	286383	296913	307046	316472	327670	337752	346421	355959	365937
GLOBIOM	Total Forest Non-soil C Stock (MtC)	RCP 1.9	SSP4	RCP 1.9-SSP4	World	280879	286383	296913	307046	316472	327670	337752	346421	355959	365937
GLOBIOM	Total Forest Non-soil C Stock (MtC)	RCP 1.9	SSP5	RCP 1.9-SSP5	World	280879	286383	296865	306772	316223	327374	337432	345943	355557	364345
All	Carbon Price ($/tCO2e)	Baseline	SSP2	Baseline-SSP2	World	0	0	0	0	0	0	0	0	0	0
All	Carbon Price ($/tCO2e)	Baseline	SSP3	Baseline-SSP3	World	0	0	0	0	0	0	0	0	0	0
All	Carbon Price ($/tCO2e)	Baseline	SSP4	Baseline-SSP4	World	0	0	0	0	0	0	0	0	0	0
All	Carbon Price ($/tCO2e)	Baseline	SSP5	Baseline-SSP5	World	0	0	0	0	0	0	0	0	0	0
All	Carbon Price ($/tCO2e)	Baseline	SSP1	Baseline-SSP1	World	0	0	0	0	0	0	0	0	0	0
All	Carbon Price ($/tCO2e)	RCP 6.0	SSP2	RCP 6.0-SSP2	World	0	15.479	8.462	1.444	2.352	3.831	6.24	10.165	16.557	26.97
All	Carbon Price ($/tCO2e)	RCP 6.0	SSP3	RCP 6.0-SSP3	World	0	18.209	14.533	10.857	17.685	28.808	46.925	76.435	124.505	202.805
All	Carbon Price ($/tCO2e)	RCP 6.0	SSP4	RCP 6.0-SSP4	World	0	15.479	8.462	1.444	2.352	3.831	6.24	10.165	16.557	26.97
All	Carbon Price ($/tCO2e)	RCP 6.0	SSP5	RCP 6.0-SSP5	World	0	15.479	8.462	1.444	2.352	3.831	6.24	10.165	16.557	26.97
All	Carbon Price ($/tCO2e)	RCP 4.5	SSP1	RCP 4.5-SSP1	World	0.901	1.467	2.39	3.892	6.34	10.327	16.822	27.402	44.634	72.705
All	Carbon Price ($/tCO2e)	RCP 4.5	SSP2	RCP 4.5-SSP2	World	0	17.742	12.654	7.566	12.324	20.075	32.7	53.266	86.764	141.33
All	Carbon Price ($/tCO2e)	RCP 4.5	SSP3	RCP 4.5-SSP3	World	0	28.597	31.994	35.392	57.65	93.905	152.962	249.158	405.852	661.091
All	Carbon Price ($/tCO2e)	RCP 4.5	SSP4	RCP 4.5-SSP4	World	0	17.742	12.654	7.566	12.324	20.075	32.7	53.266	86.764	141.33
All	Carbon Price ($/tCO2e)	RCP 4.5	SSP5	RCP 4.5-SSP5	World	0	17.742	12.654	7.566	12.324	20.075	32.7	53.266	86.764	141.33
All	Carbon Price ($/tCO2e)	RCP 3.4	SSP1	RCP 3.4-SSP1	World	2.689	4.38	7.135	11.622	18.931	30.837	50.23	81.819	133.275	217.091
All	Carbon Price ($/tCO2e)	RCP 3.4	SSP2	RCP 3.4-SSP2	World	0	21.633	20.1	18.568	30.245	49.266	80.249	130.717	212.924	346.832
All	Carbon Price ($/tCO2e)	RCP 3.4	SSP3	RCP 3.4-SSP3	World	0	34.601	58.905	83.21	135.54	220.78	359.628	585.796	954.199	1500
All	Carbon Price ($/tCO2e)	RCP 3.4	SSP4	RCP 3.4-SSP4	World	0	21.633	20.1	18.568	30.245	49.266	80.249	130.717	212.924	346.832
All	Carbon Price ($/tCO2e)	RCP 3.4	SSP5	RCP 3.4-SSP5	World	0	21.633	20.1	18.568	30.245	49.266	80.249	130.717	212.924	346.832
All	Carbon Price ($/tCO2e)	RCP 2.6	SSP1	RCP 2.6-SSP1	World	6.299	10.26	16.712	27.223	44.343	72.23	117.655	191.648	312.175	508.5
All	Carbon Price ($/tCO2e)	RCP 2.6	SSP2	RCP 2.6-SSP2	World	0	31.681	41.842	52.004	84.71	137.983	224.76	366.11	596.354	971.399
All	Carbon Price ($/tCO2e)	RCP 2.6	SSP4	RCP 2.6-SSP4	World	0	31.681	41.842	52.004	84.71	137.983	224.76	366.11	596.354	971.399
All	Carbon Price ($/tCO2e)	RCP 2.6	SSP5	RCP 2.6-SSP5	World	0	31.681	41.842	52.004	84.71	137.983	224.76	366.11	596.354	971.399
All	Carbon Price ($/tCO2e)	RCP 1.9	SSP1	RCP 1.9-SSP1	World	19.484	31.737	51.697	84.208	137.167	223.43	363.944	592.827	965.653	1500
All	Carbon Price ($/tCO2e)	RCP 1.9	SSP2	RCP 1.9-SSP2	World	0	31.715	95.131	267.576	435.854	709.959	1156.45	1500	1500	1500
All	Carbon Price ($/tCO2e)	RCP 1.9	SSP4	RCP 1.9-SSP4	World	0	31.715	95.131	267.576	435.854	709.959	1156.45	1500	1500	1500
All	Carbon Price ($/tCO2e)	RCP 1.9	SSP5	RCP 1.9-SSP5	World	0	31.715	95.131	267.576	435.854	709.959	1156.45	1500	1500	1500
GFPM	Total Harvest (Mm3/yr)	RCP 1.9	SSP1	RCP 1.9-SSP1	Africa	724.601	1016.92	905.179	864.837	781.072	842.641	768.25	570.597	691.518	801.393
GFPM	Total Harvest (Mm3/yr)	RCP 1.9	SSP1	RCP 1.9-SSP1	Asia	1345.69	1698	1774.22	1867.46	1948.29	2087.16	2057.52	1965.23	2151.87	2420.24
GFPM	Total Harvest (Mm3/yr)	RCP 1.9	SSP1	RCP 1.9-SSP1	Europe	507.658	604.021	678.252	765.648	859.303	982.835	1052.51	1092.93	1163.19	1244.79
GFPM	Total Harvest (Mm3/yr)	RCP 1.9	SSP1	RCP 1.9-SSP1	Former Soviet Union	217.948	250.79	270.425	294.89	325.805	355.753	372.591	394.097	403.199	410.028
GFPM	Total Harvest (Mm3/yr)	RCP 1.9	SSP1	RCP 1.9-SSP1	Latin America	474.217	584.085	589.348	571.023	590.778	644.588	633.013	623.244	665.791	692.945
GFPM	Total Harvest (Mm3/yr)	RCP 1.9	SSP1	RCP 1.9-SSP1	North America	539.316	562.42	587.679	599.146	549.85	488.481	378.376	328.142	287.286	256.961
GFPM	Total Harvest (Mm3/yr)	RCP 1.9	SSP2	RCP 1.9-SSP2	Africa	724.601	995.63	941.051	958.734	933.081	1089.51	1060.16	833.25	893.58	1055.07
GFPM	Total Harvest (Mm3/yr)	RCP 1.9	SSP2	RCP 1.9-SSP2	Asia	1345.69	1691.11	1800.51	1923.11	2108.8	2400.57	2433.25	2384.88	2664.24	2830.1
GFPM	Total Harvest (Mm3/yr)	RCP 1.9	SSP2	RCP 1.9-SSP2	Europe	507.658	567.143	579.465	612.535	689.398	779.469	798.488	831.975	913.534	1021.04
GFPM	Total Harvest (Mm3/yr)	RCP 1.9	SSP2	RCP 1.9-SSP2	Former Soviet Union	217.948	205.939	186.436	179.792	183.555	195.846	213.135	223.603	247.565	272.775
GFPM	Total Harvest (Mm3/yr)	RCP 1.9	SSP2	RCP 1.9-SSP2	Latin America	474.217	552.616	552.624	535.015	588.393	693.908	704.316	588.608	673.931	745.376
GFPM	Total Harvest (Mm3/yr)	RCP 1.9	SSP2	RCP 1.9-SSP2	North America	539.316	518.801	460.645	399.439	356.123	353.117	337.387	320.459	318.029	325.968
GFPM	Total Harvest (Mm3/yr)	RCP 1.9	SSP4	RCP 1.9-SSP4	Africa	724.601	995.63	874.27	834.846	839.94	956.237	1107.38	935.037	866.278	882.198
GFPM	Total Harvest (Mm3/yr)	RCP 1.9	SSP4	RCP 1.9-SSP4	Asia	1345.69	1691.11	1713.53	1743.71	1892.48	2128.96	2394.15	2686.7	2571.59	2420.49
GFPM	Total Harvest (Mm3/yr)	RCP 1.9	SSP4	RCP 1.9-SSP4	Europe	507.658	567.143	565.004	582.386	645.885	717.389	772.338	852.379	868.061	900.752
GFPM	Total Harvest (Mm3/yr)	RCP 1.9	SSP4	RCP 1.9-SSP4	Former Soviet Union	217.948	205.939	182.357	171.348	174.249	181.842	207.584	228.413	236.085	241.544
GFPM	Total Harvest (Mm3/yr)	RCP 1.9	SSP4	RCP 1.9-SSP4	Latin America	474.217	552.616	522.793	477.926	520.208	608.747	694.239	768.696	658.03	636.709
GFPM	Total Harvest (Mm3/yr)	RCP 1.9	SSP4	RCP 1.9-SSP4	North America	539.316	518.801	454.486	386.234	333.509	326.064	324.203	326.707	301.151	287.332
GFPM	Total Harvest (Mm3/yr)	RCP 1.9	SSP5	RCP 1.9-SSP5	Africa	724.601	995.63	1152.51	1355.15	1498.91	1899.48	1769	1341.92	1376.5	1304.7
GFPM	Total Harvest (Mm3/yr)	RCP 1.9	SSP5	RCP 1.9-SSP5	Asia	1345.69	1691.11	2137.31	2697.34	3202.77	3932.96	4003.06	3786.67	3776.47	2110.29
GFPM	Total Harvest (Mm3/yr)	RCP 1.9	SSP5	RCP 1.9-SSP5	Europe	507.658	567.143	658.232	792.231	959.867	1184.52	1213.13	1238.52	1275.37	1317.44
GFPM	Total Harvest (Mm3/yr)	RCP 1.9	SSP5	RCP 1.9-SSP5	Former Soviet Union	217.948	205.939	207.193	225.018	251.515	296.851	312.16	338.711	350.472	357.542
GFPM	Total Harvest (Mm3/yr)	RCP 1.9	SSP5	RCP 1.9-SSP5	Latin America	474.217	552.616	658.66	767.788	937.559	1134.52	1021.1	910.188	907.369	913.975
GFPM	Total Harvest (Mm3/yr)	RCP 1.9	SSP5	RCP 1.9-SSP5	North America	539.316	518.801	524.5	539.713	552.632	559.911	527.149	513.893	487.748	451.63
GFPM	Total Harvest (Mm3/yr)	RCP 2.6	SSP1	RCP 2.6-SSP1	Africa	724.601	1019.93	910.043	868.938	731.126	732.143	678.429	538.367	638.518	756.783
GFPM	Total Harvest (Mm3/yr)	RCP 2.6	SSP1	RCP 2.6-SSP1	Asia	1345.69	1698.18	1769.45	1858.81	1851.38	1896.63	1908.73	1868.18	2031	2164.38
GFPM	Total Harvest (Mm3/yr)	RCP 2.6	SSP1	RCP 2.6-SSP1	Europe	507.658	607.026	692.116	786.672	867.064	962.709	1041.52	1140.4	1263.33	1443.07
GFPM	Total Harvest (Mm3/yr)	RCP 2.6	SSP1	RCP 2.6-SSP1	Former Soviet Union	217.948	254.938	280.335	308.177	333.309	368.829	396.568	432.339	448.053	460.402
GFPM	Total Harvest (Mm3/yr)	RCP 2.6	SSP1	RCP 2.6-SSP1	Latin America	474.217	588.828	598.016	587.034	581.183	599	601.962	610.207	681.975	671.038
GFPM	Total Harvest (Mm3/yr)	RCP 2.6	SSP1	RCP 2.6-SSP1	North America	539.316	575.508	620.758	653.283	621.737	578.218	476.45	350.873	279.751	249.67
GFPM	Total Harvest (Mm3/yr)	RCP 2.6	SSP2	RCP 2.6-SSP2	Africa	724.601	995.652	891.764	857.686	765.253	798.007	800.704	600.492	704.129	793.577
GFPM	Total Harvest (Mm3/yr)	RCP 2.6	SSP2	RCP 2.6-SSP2	Asia	1345.69	1691.14	1748.88	1800.64	1839.06	1979.65	1961.86	1973.35	2171.73	2300.83
GFPM	Total Harvest (Mm3/yr)	RCP 2.6	SSP2	RCP 2.6-SSP2	Europe	507.658	567.169	626.898	696.827	773.172	867.522	924.884	974.999	1043.22	1151.97
GFPM	Total Harvest (Mm3/yr)	RCP 2.6	SSP2	RCP 2.6-SSP2	Former Soviet Union	217.948	205.947	209.195	243.28	264.005	288.778	326.953	356.232	374.069	390.878
GFPM	Total Harvest (Mm3/yr)	RCP 2.6	SSP2	RCP 2.6-SSP2	Latin America	474.217	552.64	549.34	526.968	540.28	578.327	587.938	600.82	659.434	648.141
GFPM	Total Harvest (Mm3/yr)	RCP 2.6	SSP2	RCP 2.6-SSP2	North America	539.316	518.847	517.388	502.856	473.757	426.174	350.339	300.969	274.188	252.218
GFPM	Total Harvest (Mm3/yr)	RCP 2.6	SSP4	RCP 2.6-SSP4	Africa	724.601	995.652	891.647	857.38	686.733	639.188	744.466	676.53	746.423	828.579
GFPM	Total Harvest (Mm3/yr)	RCP 2.6	SSP4	RCP 2.6-SSP4	Asia	1345.69	1691.14	1747.98	1798.57	1700.88	1688.75	1826.01	2030.37	2233	2418.09
GFPM	Total Harvest (Mm3/yr)	RCP 2.6	SSP4	RCP 2.6-SSP4	Europe	507.658	567.169	626.472	695.882	741.591	798.586	872.798	952.12	1017.53	1112.48
GFPM	Total Harvest (Mm3/yr)	RCP 2.6	SSP4	RCP 2.6-SSP4	Former Soviet Union	217.948	205.947	209.1	242.907	253.996	269.713	311.583	341.704	352.808	365.978
GFPM	Total Harvest (Mm3/yr)	RCP 2.6	SSP4	RCP 2.6-SSP4	Latin America	474.217	552.64	549.146	526.536	496.908	487.748	548.849	627.658	687.615	664.639
GFPM	Total Harvest (Mm3/yr)	RCP 2.6	SSP4	RCP 2.6-SSP4	North America	539.316	518.847	516.823	501.905	456.069	392.685	327.461	287.773	261.577	241.832
GFPM	Total Harvest (Mm3/yr)	RCP 2.6	SSP5	RCP 2.6-SSP5	Africa	724.601	995.652	1009.9	1073.15	1037.2	1222.45	1380.78	1305.87	1657.61	2027.76
GFPM	Total Harvest (Mm3/yr)	RCP 2.6	SSP5	RCP 2.6-SSP5	Asia	1345.69	1691.14	1972.88	2295.94	2552.25	2916.07	3358.99	4043.08	4461.07	5390.18
GFPM	Total Harvest (Mm3/yr)	RCP 2.6	SSP5	RCP 2.6-SSP5	Europe	507.658	567.169	687.365	837.842	977.616	1152.39	1332.92	1522.83	1643.29	1817.11
GFPM	Total Harvest (Mm3/yr)	RCP 2.6	SSP5	RCP 2.6-SSP5	Former Soviet Union	217.948	205.947	222.394	256.589	295.384	353.376	434.298	542.887	607.966	678.204
GFPM	Total Harvest (Mm3/yr)	RCP 2.6	SSP5	RCP 2.6-SSP5	Latin America	474.217	552.64	615.451	658.055	736.937	861.76	990.246	1014.64	1171.3	1417.49
GFPM	Total Harvest (Mm3/yr)	RCP 2.6	SSP5	RCP 2.6-SSP5	North America	539.316	518.847	576.04	647.387	663.393	658.118	589.918	571.632	578.722	604.378
GFPM	Total Harvest (Mm3/yr)	RCP 3.4	SSP1	RCP 3.4-SSP1	Africa	724.601	1020.75	924.926	894.177	939.437	1171.44	1237.44	1145.47	1168.5	1231.47
GFPM	Total Harvest (Mm3/yr)	RCP 3.4	SSP1	RCP 3.4-SSP1	Asia	1345.69	1698.96	1785.71	1888.58	2175.12	2613.62	2925.37	3339.52	3211.62	3238.94
GFPM	Total Harvest (Mm3/yr)	RCP 3.4	SSP1	RCP 3.4-SSP1	Europe	507.658	607.465	697.636	798.914	932.87	1094.94	1222.12	1376.77	1508.32	1675.64
GFPM	Total Harvest (Mm3/yr)	RCP 3.4	SSP1	RCP 3.4-SSP1	Former Soviet Union	217.948	256.019	283.749	314.303	351.608	413.939	469.338	536.589	553.12	565.704
GFPM	Total Harvest (Mm3/yr)	RCP 3.4	SSP1	RCP 3.4-SSP1	Latin America	474.217	590.079	606.749	601.639	697.746	856.357	989.212	979.883	904.985	944.097
GFPM	Total Harvest (Mm3/yr)	RCP 3.4	SSP1	RCP 3.4-SSP1	North America	539.316	578.329	632.275	675.404	677.602	685.103	650.264	595.217	452.787	364.244
GFPM	Total Harvest (Mm3/yr)	RCP 3.4	SSP2	RCP 3.4-SSP2	Africa	724.601	1003.67	959.83	976.401	1024.68	1280.86	1501.9	1288.64	1436.39	1517.47
GFPM	Total Harvest (Mm3/yr)	RCP 3.4	SSP2	RCP 3.4-SSP2	Asia	1345.69	1699.05	1832.51	1972.48	2268.43	2729.72	3105.22	3715.22	3694.95	4012.86
GFPM	Total Harvest (Mm3/yr)	RCP 3.4	SSP2	RCP 3.4-SSP2	Europe	507.658	588.647	665.478	758.9	902.269	1089.17	1267.77	1457.66	1607.19	1769.59
GFPM	Total Harvest (Mm3/yr)	RCP 3.4	SSP2	RCP 3.4-SSP2	Former Soviet Union	217.948	215.194	242.569	272.622	302.441	362.429	425.644	492.305	521.667	551.008
GFPM	Total Harvest (Mm3/yr)	RCP 3.4	SSP2	RCP 3.4-SSP2	Latin America	474.217	561.606	588.899	594.368	700.138	869.894	1043.99	1075.43	1044.87	1162.7
GFPM	Total Harvest (Mm3/yr)	RCP 3.4	SSP2	RCP 3.4-SSP2	North America	539.316	527.091	526.367	517.782	507.06	489.887	455.002	444.762	430.702	421.813
GFPM	Total Harvest (Mm3/yr)	RCP 3.4	SSP3	RCP 3.4-SSP3	Africa	724.601	993.316	981.109	1021.96	1090.15	1380.3	1572.54	1298.08	1409.24	1444.78
GFPM	Total Harvest (Mm3/yr)	RCP 3.4	SSP3	RCP 3.4-SSP3	Asia	1345.69	1687.61	1837.86	1988.45	2289.28	2786.16	3082.38	3496.59	3588.47	3917.45
GFPM	Total Harvest (Mm3/yr)	RCP 3.4	SSP3	RCP 3.4-SSP3	Europe	507.658	564.278	627.099	701.945	816.255	964.474	1074.42	1190.16	1286.76	1374.81
GFPM	Total Harvest (Mm3/yr)	RCP 3.4	SSP3	RCP 3.4-SSP3	Former Soviet Union	217.948	205.028	209.553	224.002	252.533	303.781	350.63	389.285	410.866	434.851
GFPM	Total Harvest (Mm3/yr)	RCP 3.4	SSP3	RCP 3.4-SSP3	Latin America	474.217	550.355	581.891	588.264	694.009	880.401	877.802	1007.84	978.48	1077.99
GFPM	Total Harvest (Mm3/yr)	RCP 3.4	SSP3	RCP 3.4-SSP3	North America	539.316	513.953	493.599	477.938	448.273	419.714	399.626	406.254	389.87	383.932
GFPM	Total Harvest (Mm3/yr)	RCP 3.4	SSP4	RCP 3.4-SSP4	Africa	724.601	1003.67	936.456	932.697	890.49	1014.41	1205.76	1117.54	1158.57	1320.1
GFPM	Total Harvest (Mm3/yr)	RCP 3.4	SSP4	RCP 3.4-SSP4	Asia	1345.69	1699.05	1801.31	1906.85	2040.38	2264.32	2640.67	3003.91	3071.18	3319.42
GFPM	Total Harvest (Mm3/yr)	RCP 3.4	SSP4	RCP 3.4-SSP4	Europe	507.658	588.647	660.042	747.342	852.985	982.058	1120.07	1273.79	1417.86	1586.39
GFPM	Total Harvest (Mm3/yr)	RCP 3.4	SSP4	RCP 3.4-SSP4	Former Soviet Union	217.948	215.194	241.179	269.122	288.954	332.739	385.288	432.89	455.205	485.601
GFPM	Total Harvest (Mm3/yr)	RCP 3.4	SSP4	RCP 3.4-SSP4	Latin America	474.217	561.606	578.431	573.672	627.273	717.845	855.165	869.025	930.927	969.314
GFPM	Total Harvest (Mm3/yr)	RCP 3.4	SSP4	RCP 3.4-SSP4	North America	539.316	527.091	523.794	512.462	483.271	443.45	397.834	372.04	354.606	347.706
GFPM	Total Harvest (Mm3/yr)	RCP 3.4	SSP5	RCP 3.4-SSP5	Africa	724.601	1003.67	1068.37	1171.15	1233.59	1597.58	1521.7	1284.51	1400.4	1465.47
GFPM	Total Harvest (Mm3/yr)	RCP 3.4	SSP5	RCP 3.4-SSP5	Asia	1345.69	1699.05	2046.14	2448.11	2858.85	3467.46	3687.77	3734.7	3932.17	4059.68
GFPM	Total Harvest (Mm3/yr)	RCP 3.4	SSP5	RCP 3.4-SSP5	Europe	507.658	588.647	729.114	904.531	1099.3	1350.76	1491.39	1577.46	1630.75	1678.11
GFPM	Total Harvest (Mm3/yr)	RCP 3.4	SSP5	RCP 3.4-SSP5	Former Soviet Union	217.948	215.194	239.976	285.207	343.972	433.263	516.301	604.082	636.168	651.466
GFPM	Total Harvest (Mm3/yr)	RCP 3.4	SSP5	RCP 3.4-SSP5	Latin America	474.217	561.606	650.548	722.846	864.339	1094.43	1027.94	992.486	1049.12	1118.57
GFPM	Total Harvest (Mm3/yr)	RCP 3.4	SSP5	RCP 3.4-SSP5	North America	539.316	527.091	591.94	668.675	682.278	672.833	578.488	560.006	521.567	486.298
GFPM	Total Harvest (Mm3/yr)	RCP 4.5	SSP1	RCP 4.5-SSP1	Africa	724.601	1021.17	912.639	871.871	697.86	664.032	643.34	559.341	544.406	557.742
GFPM	Total Harvest (Mm3/yr)	RCP 4.5	SSP1	RCP 4.5-SSP1	Asia	1345.69	1699.47	1768.41	1852.85	1784.07	1778.33	1828.18	1884.77	1833.21	1803.41
GFPM	Total Harvest (Mm3/yr)	RCP 4.5	SSP1	RCP 4.5-SSP1	Europe	507.658	607.932	696.493	797.114	865.763	937.78	996.635	1080.34	1181.7	1354.13
GFPM	Total Harvest (Mm3/yr)	RCP 4.5	SSP1	RCP 4.5-SSP1	Former Soviet Union	217.948	256.573	284.258	314.849	334.892	373.837	412.101	456.303	465.51	468.779
GFPM	Total Harvest (Mm3/yr)	RCP 4.5	SSP1	RCP 4.5-SSP1	Latin America	474.217	590.709	602.259	592.37	573.597	574.416	592.657	618.051	623.922	627.063
GFPM	Total Harvest (Mm3/yr)	RCP 4.5	SSP1	RCP 4.5-SSP1	North America	539.316	579.263	635.76	681.841	662.99	639.495	586.686	510.732	381.078	219.547
GFPM	Total Harvest (Mm3/yr)	RCP 4.5	SSP2	RCP 4.5-SSP2	Africa	724.601	1006.79	899.298	862.952	707.68	689.631	672.991	525.496	498.778	501.375
GFPM	Total Harvest (Mm3/yr)	RCP 4.5	SSP2	RCP 4.5-SSP2	Asia	1345.69	1702.39	1754.17	1806.54	1751.34	1784.87	1747.91	1742.92	1708.55	1642.84
GFPM	Total Harvest (Mm3/yr)	RCP 4.5	SSP2	RCP 4.5-SSP2	Europe	507.658	591.352	654.913	734.202	812.836	907.593	983.817	1060.08	1153.95	1279.54
GFPM	Total Harvest (Mm3/yr)	RCP 4.5	SSP2	RCP 4.5-SSP2	Former Soviet Union	217.948	222.461	246.63	270.115	295.187	325.633	357.204	386.595	397.094	407.987
GFPM	Total Harvest (Mm3/yr)	RCP 4.5	SSP2	RCP 4.5-SSP2	Latin America	474.217	564.665	566.151	546.572	536.101	545.45	547.368	552.781	551.454	557.859
GFPM	Total Harvest (Mm3/yr)	RCP 4.5	SSP2	RCP 4.5-SSP2	North America	539.316	532.172	527.872	517.439	479.748	428.719	357.522	289.524	226.382	182.921
GFPM	Total Harvest (Mm3/yr)	RCP 4.5	SSP3	RCP 4.5-SSP3	Africa	724.601	998.121	891.424	855.164	684.411	642.327	716.744	625.498	662.834	735.705
GFPM	Total Harvest (Mm3/yr)	RCP 4.5	SSP3	RCP 4.5-SSP3	Asia	1345.69	1693.58	1723.33	1742.82	1629.62	1604.88	1692.1	1828.06	1947.98	2032.67
GFPM	Total Harvest (Mm3/yr)	RCP 4.5	SSP3	RCP 4.5-SSP3	Europe	507.658	577.202	626.751	685.371	726.203	771.354	840.621	920.392	1007.11	1117.62
GFPM	Total Harvest (Mm3/yr)	RCP 4.5	SSP3	RCP 4.5-SSP3	Former Soviet Union	217.948	207.403	211.934	236.214	243.325	256.662	293.712	315.234	326.581	341.533
GFPM	Total Harvest (Mm3/yr)	RCP 4.5	SSP3	RCP 4.5-SSP3	Latin America	474.217	555.506	547.437	518.684	490.54	483.416	528.299	583.584	624.26	594.624
GFPM	Total Harvest (Mm3/yr)	RCP 4.5	SSP3	RCP 4.5-SSP3	North America	539.316	519.374	497.917	470.596	420.165	359.009	303.638	258.793	225.344	205.606
GFPM	Total Harvest (Mm3/yr)	RCP 4.5	SSP4	RCP 4.5-SSP4	Africa	724.601	1006.79	899.181	862.737	686.42	648.145	625.018	486.67	498.443	539.066
GFPM	Total Harvest (Mm3/yr)	RCP 4.5	SSP4	RCP 4.5-SSP4	Asia	1345.69	1702.39	1753.22	1804.17	1701.41	1687.24	1626.25	1600.97	1632.2	1652.27
GFPM	Total Harvest (Mm3/yr)	RCP 4.5	SSP4	RCP 4.5-SSP4	Europe	507.658	591.352	654.445	733.325	796.183	867.456	925.875	994.366	1099.8	1222.76
GFPM	Total Harvest (Mm3/yr)	RCP 4.5	SSP4	RCP 4.5-SSP4	Former Soviet Union	217.948	222.461	246.402	269.656	290.836	315.273	342.96	360.72	369.164	382.69
GFPM	Total Harvest (Mm3/yr)	RCP 4.5	SSP4	RCP 4.5-SSP4	Latin America	474.217	564.665	565.95	546.11	522.01	518.879	512.818	510.321	541.284	568.775
GFPM	Total Harvest (Mm3/yr)	RCP 4.5	SSP4	RCP 4.5-SSP4	North America	539.316	532.172	527.391	516.726	469.12	411.53	337.372	262.706	206.575	179.351
GFPM	Total Harvest (Mm3/yr)	RCP 4.5	SSP5	RCP 4.5-SSP5	Africa	724.601	1006.79	940.405	935.397	823.145	865.321	792.258	616.58	617.964	595.032
GFPM	Total Harvest (Mm3/yr)	RCP 4.5	SSP5	RCP 4.5-SSP5	Asia	1345.69	1702.39	1879.07	2080.46	2178.03	2337.25	2287.7	2282.51	2215.98	2126.31
GFPM	Total Harvest (Mm3/yr)	RCP 4.5	SSP5	RCP 4.5-SSP5	Europe	507.658	591.352	704.997	844.102	970.375	1124.12	1228.7	1290.63	1354.05	1451.48
GFPM	Total Harvest (Mm3/yr)	RCP 4.5	SSP5	RCP 4.5-SSP5	Former Soviet Union	217.948	222.461	245.849	286.304	336.041	404.45	451.113	513.229	529.068	526.96
GFPM	Total Harvest (Mm3/yr)	RCP 4.5	SSP5	RCP 4.5-SSP5	Latin America	474.217	564.665	595.689	605.95	632.111	691.902	695.851	699.628	609.011	573.305
GFPM	Total Harvest (Mm3/yr)	RCP 4.5	SSP5	RCP 4.5-SSP5	North America	539.316	532.172	587.056	652.865	636.189	589.327	476.76	414.472	352.294	290.177
GFPM	Total Harvest (Mm3/yr)	Baseline	SSP1	Baseline-SSP1	Africa	724.601	1021.38	925.89	895.101	728.581	710.197	737.76	653.642	668.81	654.546
GFPM	Total Harvest (Mm3/yr)	Baseline	SSP1	Baseline-SSP1	Asia	1345.69	1699.76	1784.97	1885.28	1834.66	1836.26	1994.93	2119.61	2075.24	2048.92
GFPM	Total Harvest (Mm3/yr)	Baseline	SSP1	Baseline-SSP1	Europe	507.658	608.229	699.967	804.257	876.227	949.953	1025.03	1127.08	1220.21	1392.91
GFPM	Total Harvest (Mm3/yr)	Baseline	SSP1	Baseline-SSP1	Former Soviet Union	217.948	256.868	285.731	317.641	337.488	380.108	424.827	476.75	485.939	488.673
GFPM	Total Harvest (Mm3/yr)	Baseline	SSP1	Baseline-SSP1	Latin America	474.217	591.043	608.744	604	592.871	601.809	653.38	718.443	710.495	605.975
GFPM	Total Harvest (Mm3/yr)	Baseline	SSP1	Baseline-SSP1	North America	539.316	579.658	639.228	688.805	674.699	657.995	618.548	562.742	450.866	292.968
GFPM	Total Harvest (Mm3/yr)	RCP 6.0	SSP2	RCP 6.0-SSP2	Africa	724.601	1008.61	934.833	925.432	754.619	742.101	720.492	529.895	534.609	537.566
GFPM	Total Harvest (Mm3/yr)	RCP 6.0	SSP2	RCP 6.0-SSP2	Asia	1345.69	1702.24	1796.6	1891.49	1827.96	1841.31	1823.61	1814.73	1745.5	1666.08
GFPM	Total Harvest (Mm3/yr)	RCP 6.0	SSP2	RCP 6.0-SSP2	Europe	507.658	594.23	665.272	752.32	832.65	926.504	1002.3	1080.53	1181.64	1312.03
GFPM	Total Harvest (Mm3/yr)	RCP 6.0	SSP2	RCP 6.0-SSP2	Former Soviet Union	217.948	224.967	251.83	277.796	304.332	336.346	368.733	397.926	410.013	421.747
GFPM	Total Harvest (Mm3/yr)	RCP 6.0	SSP2	RCP 6.0-SSP2	Latin America	474.217	566.577	583.739	578.014	567.376	577.812	578.572	582.953	577.547	524.253
GFPM	Total Harvest (Mm3/yr)	RCP 6.0	SSP2	RCP 6.0-SSP2	North America	539.316	538.796	541.201	538.09	499.796	448.981	377.62	306.232	230.171	189.842
GFPM	Total Harvest (Mm3/yr)	RCP 6.0	SSP3	RCP 6.0-SSP3	Africa	724.601	1006.42	943.559	943.857	759.086	735.149	803.792	650.643	687.599	681.98
GFPM	Total Harvest (Mm3/yr)	RCP 6.0	SSP3	RCP 6.0-SSP3	Asia	1345.69	1702.04	1785	1860.26	1749.05	1732.64	1827.55	1958.43	1947.04	1880.05
GFPM	Total Harvest (Mm3/yr)	RCP 6.0	SSP3	RCP 6.0-SSP3	Europe	507.658	590.997	651.169	726.729	773.608	824.39	905.921	1009.17	1120.65	1212.24
GFPM	Total Harvest (Mm3/yr)	RCP 6.0	SSP3	RCP 6.0-SSP3	Former Soviet Union	217.948	221.587	242.451	262.588	279.737	301.254	332.686	349.028	356.143	371.969
GFPM	Total Harvest (Mm3/yr)	RCP 6.0	SSP3	RCP 6.0-SSP3	Latin America	474.217	564.296	581.144	573.262	550.599	549.204	592.454	646.036	578.554	598.842
GFPM	Total Harvest (Mm3/yr)	RCP 6.0	SSP3	RCP 6.0-SSP3	North America	539.316	531.497	518.137	505.439	458.149	402.792	344.934	282.905	219.728	199.982
GFPM	Total Harvest (Mm3/yr)	RCP 6.0	SSP4	RCP 6.0-SSP4	Africa	724.601	1008.61	922.256	902.552	714.603	681.77	656.8	505.562	480.748	482.102
GFPM	Total Harvest (Mm3/yr)	RCP 6.0	SSP4	RCP 6.0-SSP4	Asia	1345.69	1702.24	1779.38	1855.64	1747.28	1734.46	1674.54	1640.62	1599.03	1527.08
GFPM	Total Harvest (Mm3/yr)	RCP 6.0	SSP4	RCP 6.0-SSP4	Europe	507.658	594.23	662.196	746.012	810.208	880.505	938.628	1008.86	1104.56	1213.96
GFPM	Total Harvest (Mm3/yr)	RCP 6.0	SSP4	RCP 6.0-SSP4	Former Soviet Union	217.948	224.967	250.874	275.76	298.917	324.204	352.572	370	374.319	383.286
GFPM	Total Harvest (Mm3/yr)	RCP 6.0	SSP4	RCP 6.0-SSP4	Latin America	474.217	566.577	577.948	566.883	542.984	539.622	533.938	532.063	526.556	530.203
GFPM	Total Harvest (Mm3/yr)	RCP 6.0	SSP4	RCP 6.0-SSP4	North America	539.316	538.796	539.789	535.605	486.933	430.471	357.578	280.636	204.035	169.917
GFPM	Total Harvest (Mm3/yr)	RCP 6.0	SSP5	RCP 6.0-SSP5	Africa	724.601	1008.61	983.305	1012.34	829.721	795.932	734.519	572.258	574.79	554.371
GFPM	Total Harvest (Mm3/yr)	RCP 6.0	SSP5	RCP 6.0-SSP5	Asia	1345.69	1702.24	1932.62	2194.57	2183.47	2231.84	2188.18	2185.27	2124.13	2077.8
GFPM	Total Harvest (Mm3/yr)	RCP 6.0	SSP5	RCP 6.0-SSP5	Europe	507.658	594.23	716.118	864.525	971.983	1104	1209.89	1281.41	1346.13	1469.75
GFPM	Total Harvest (Mm3/yr)	RCP 6.0	SSP5	RCP 6.0-SSP5	Former Soviet Union	217.948	224.967	257.589	300.832	346.561	408.74	454.48	518.525	534.383	530.129
GFPM	Total Harvest (Mm3/yr)	RCP 6.0	SSP5	RCP 6.0-SSP5	Latin America	474.217	566.577	616.48	645.245	637.732	661.113	664.344	668.503	586.868	553.297
GFPM	Total Harvest (Mm3/yr)	RCP 6.0	SSP5	RCP 6.0-SSP5	North America	539.316	538.796	596.124	667.688	644.176	591.397	479.964	406.608	344.542	282.832
GFPM	Total Harvest (Mm3/yr)	Baseline	SSP2	Baseline-SSP2	Africa	724.601	1021.38	944.087	929.764	764.207	749.552	685.068	538.554	542.972	545.605
GFPM	Total Harvest (Mm3/yr)	Baseline	SSP2	Baseline-SSP2	Asia	1345.69	1699.76	1779.01	1863.38	1799.93	1799.04	1795.57	1742	1688.57	1639.12
GFPM	Total Harvest (Mm3/yr)	Baseline	SSP2	Baseline-SSP2	Europe	507.658	608.229	685.38	769.168	829.995	885.183	932.522	999.698	1105.13	1210.98
GFPM	Total Harvest (Mm3/yr)	Baseline	SSP2	Baseline-SSP2	Former Soviet Union	217.948	256.868	278.539	300.843	319.145	358.199	395.263	431.185	445.201	458.405
GFPM	Total Harvest (Mm3/yr)	Baseline	SSP2	Baseline-SSP2	Latin America	474.217	591.043	609.602	603.955	593.366	605.205	600.462	603.614	595.2	543.281
GFPM	Total Harvest (Mm3/yr)	Baseline	SSP2	Baseline-SSP2	North America	539.316	579.658	616.546	641.057	626.868	613.69	573.475	521.205	438.467	346.228
GFPM	Total Harvest (Mm3/yr)	Baseline	SSP3	Baseline-SSP3	Africa	724.601	1021.38	954.559	950.558	770.762	738.369	801.685	657.181	694.394	672.205
GFPM	Total Harvest (Mm3/yr)	Baseline	SSP3	Baseline-SSP3	Asia	1345.69	1699.76	1771.01	1843.14	1732.09	1683.91	1807.11	1899.6	1864.76	1782.21
GFPM	Total Harvest (Mm3/yr)	Baseline	SSP3	Baseline-SSP3	Europe	507.658	608.229	671.154	738.939	773.379	806.007	876.891	977.805	1083.2	1176.3
GFPM	Total Harvest (Mm3/yr)	Baseline	SSP3	Baseline-SSP3	Former Soviet Union	217.948	256.868	273.131	289.668	302.36	331.359	367.912	386.313	396.233	415.527
GFPM	Total Harvest (Mm3/yr)	Baseline	SSP3	Baseline-SSP3	Latin America	474.217	591.043	608.721	601.503	580.05	576.958	617.098	669.911	601.689	620.377
GFPM	Total Harvest (Mm3/yr)	Baseline	SSP3	Baseline-SSP3	North America	539.316	579.658	598.982	604.363	572.774	537.756	498.083	456.453	395.325	318.874
GFPM	Total Harvest (Mm3/yr)	Baseline	SSP4	Baseline-SSP4	Africa	724.601	1021.38	931.361	906.845	722.709	689.989	626.281	497.592	487.758	489.512
GFPM	Total Harvest (Mm3/yr)	Baseline	SSP4	Baseline-SSP4	Asia	1345.69	1699.76	1761.83	1827.97	1720.41	1676.76	1649.17	1604.85	1516.83	1458.08
GFPM	Total Harvest (Mm3/yr)	Baseline	SSP4	Baseline-SSP4	Europe	507.658	608.229	682.198	762.452	805.863	843.771	881.055	943.45	1052.5	1135.16
GFPM	Total Harvest (Mm3/yr)	Baseline	SSP4	Baseline-SSP4	Former Soviet Union	217.948	256.868	277.552	298.727	313.599	346.209	377.654	400.547	408.348	415.987
GFPM	Total Harvest (Mm3/yr)	Baseline	SSP4	Baseline-SSP4	Latin America	474.217	591.043	603.707	592.67	568.667	565.881	554.775	551.456	543.469	551.558
GFPM	Total Harvest (Mm3/yr)	Baseline	SSP4	Baseline-SSP4	North America	539.316	579.658	614.855	637.631	611.981	585.409	535.907	474.058	387.2	300.655
GFPM	Total Harvest (Mm3/yr)	Baseline	SSP5	Baseline-SSP5	Africa	724.601	1021.38	993.221	1013.08	835.418	798.539	732.485	574.02	577.628	557.09
GFPM	Total Harvest (Mm3/yr)	Baseline	SSP5	Baseline-SSP5	Asia	1345.69	1699.76	1916.13	2176.62	2172.43	2219.12	2172.87	2163.82	2093.48	1910.7
GFPM	Total Harvest (Mm3/yr)	Baseline	SSP5	Baseline-SSP5	Europe	507.658	608.229	733.893	874.344	963.627	1076.19	1164.67	1283.74	1404.95	1550.82
GFPM	Total Harvest (Mm3/yr)	Baseline	SSP5	Baseline-SSP5	Former Soviet Union	217.948	256.868	299.294	347.867	375.411	432.534	479.465	546.607	566.864	569.035
GFPM	Total Harvest (Mm3/yr)	Baseline	SSP5	Baseline-SSP5	Latin America	474.217	591.043	646.139	679.058	672.245	692.981	692.179	692.279	566.797	571.272
GFPM	Total Harvest (Mm3/yr)	Baseline	SSP5	Baseline-SSP5	North America	539.316	579.658	663.355	751.318	751.751	731.878	651.318	517.704	364.675	285.068
GFPM	Roundwood Harvest (Mm3/yr)	RCP 1.9	SSP1	RCP 1.9-SSP1	Africa	65.1917	65.791	58.9456	56.2942	46.4878	43.1827	39.117	35.1718	38.5685	43.0116
GFPM	Roundwood Harvest (Mm3/yr)	RCP 1.9	SSP1	RCP 1.9-SSP1	Asia	610.847	628.823	703.502	797.279	820.074	829.926	806.903	769.698	731.005	686.497
GFPM	Roundwood Harvest (Mm3/yr)	RCP 1.9	SSP1	RCP 1.9-SSP1	Europe	387.286	429.703	503.531	590.834	659.233	753.77	825.246	870.311	889.712	906.625
GFPM	Roundwood Harvest (Mm3/yr)	RCP 1.9	SSP1	RCP 1.9-SSP1	Former Soviet Union	180.276	195.737	217.13	240.8	263.247	284.161	299.053	320.139	312.461	298.861
GFPM	Roundwood Harvest (Mm3/yr)	RCP 1.9	SSP1	RCP 1.9-SSP1	Latin America	217.038	211.476	217.592	227.311	220.265	219.084	210.162	203.39	193.899	189.047
GFPM	Roundwood Harvest (Mm3/yr)	RCP 1.9	SSP1	RCP 1.9-SSP1	North America	490.708	491.874	517.002	528.307	468.423	394.794	285.086	235.204	173.704	118.033
GFPM	Roundwood Harvest (Mm3/yr)	RCP 1.9	SSP2	RCP 1.9-SSP2	Africa	65.1917	63.2191	52.1704	46.3914	36.2928	33.1939	30.0162	27.2507	28.4441	29.1556
GFPM	Roundwood Harvest (Mm3/yr)	RCP 1.9	SSP2	RCP 1.9-SSP2	Asia	610.847	641.033	675.844	711.423	713.758	700.12	682.422	645.643	615.916	577.242
GFPM	Roundwood Harvest (Mm3/yr)	RCP 1.9	SSP2	RCP 1.9-SSP2	Europe	387.286	396.133	396.573	415.468	442.515	469.554	475.248	493.907	517.474	547.794
GFPM	Roundwood Harvest (Mm3/yr)	RCP 1.9	SSP2	RCP 1.9-SSP2	Former Soviet Union	180.276	151.988	130.721	119.131	109.5	101.617	113.133	118.755	122.419	124.114
GFPM	Roundwood Harvest (Mm3/yr)	RCP 1.9	SSP2	RCP 1.9-SSP2	Latin America	217.038	187.631	163.877	148.002	131.791	121.148	110.288	91.2686	84.7302	78.2458
GFPM	Roundwood Harvest (Mm3/yr)	RCP 1.9	SSP2	RCP 1.9-SSP2	North America	490.708	449.706	386.804	319.756	256.001	227.096	205.889	183.296	155.045	132.509
GFPM	Roundwood Harvest (Mm3/yr)	RCP 1.9	SSP4	RCP 1.9-SSP4	Africa	65.1917	63.2191	52.0892	46.6329	37.6942	32.6018	31.9914	26.8849	27.7873	26.9603
GFPM	Roundwood Harvest (Mm3/yr)	RCP 1.9	SSP4	RCP 1.9-SSP4	Asia	610.847	641.033	675.063	710.446	699.712	670.354	639.682	601.346	554.784	509.272
GFPM	Roundwood Harvest (Mm3/yr)	RCP 1.9	SSP4	RCP 1.9-SSP4	Europe	387.286	396.133	396.015	414.15	434.668	451.477	452.246	466.327	478.07	497.776
GFPM	Roundwood Harvest (Mm3/yr)	RCP 1.9	SSP4	RCP 1.9-SSP4	Former Soviet Union	180.276	151.988	130.91	119.648	108.843	101.059	109.216	109.434	113.855	116.993
GFPM	Roundwood Harvest (Mm3/yr)	RCP 1.9	SSP4	RCP 1.9-SSP4	Latin America	217.038	187.631	163.739	147.93	129.853	117.322	105.067	88.7068	78.6987	71.4925
GFPM	Roundwood Harvest (Mm3/yr)	RCP 1.9	SSP4	RCP 1.9-SSP4	North America	490.708	449.706	386.309	318.354	247.995	218.128	194.258	170.254	141.026	123.753
GFPM	Roundwood Harvest (Mm3/yr)	RCP 1.9	SSP5	RCP 1.9-SSP5	Africa	65.1917	63.2191	55.5845	52.675	43.2417	42.4965	44.7811	50.2903	58.1943	62.5382
GFPM	Roundwood Harvest (Mm3/yr)	RCP 1.9	SSP5	RCP 1.9-SSP5	Asia	610.847	641.033	741.205	858.216	896.999	940.174	943.363	924.688	884.848	817.27
GFPM	Roundwood Harvest (Mm3/yr)	RCP 1.9	SSP5	RCP 1.9-SSP5	Europe	387.286	396.133	431.485	488.592	539.816	603.338	627.541	637.842	660.389	675.608
GFPM	Roundwood Harvest (Mm3/yr)	RCP 1.9	SSP5	RCP 1.9-SSP5	Former Soviet Union	180.276	151.988	137.9	131.204	124.206	116.902	120.332	131.556	129.877	131.537
GFPM	Roundwood Harvest (Mm3/yr)	RCP 1.9	SSP5	RCP 1.9-SSP5	Latin America	217.038	187.631	176.508	172.198	161.102	149.82	135.459	110.102	99.3126	94.8958
GFPM	Roundwood Harvest (Mm3/yr)	RCP 1.9	SSP5	RCP 1.9-SSP5	North America	490.708	449.706	432.811	416.653	381.754	322.239	280.119	257.152	222.384	177.463
GFPM	Roundwood Harvest (Mm3/yr)	RCP 2.6	SSP1	RCP 2.6-SSP1	Africa	65.1917	66.1161	59.7227	56.9584	48.1885	45.1587	40.6274	37.6857	41.0518	46.0808
GFPM	Roundwood Harvest (Mm3/yr)	RCP 2.6	SSP1	RCP 2.6-SSP1	Asia	610.847	626.255	693.24	780.773	801.971	816.695	801.561	778.393	726.536	645.856
GFPM	Roundwood Harvest (Mm3/yr)	RCP 2.6	SSP1	RCP 2.6-SSP1	Europe	387.286	432.232	516.419	610.435	680.716	765.783	840.173	933.247	1018.58	1145.82
GFPM	Roundwood Harvest (Mm3/yr)	RCP 2.6	SSP1	RCP 2.6-SSP1	Former Soviet Union	180.276	199.727	226.729	253.626	275.13	307.079	331.227	364.634	366.691	363.003
GFPM	Roundwood Harvest (Mm3/yr)	RCP 2.6	SSP1	RCP 2.6-SSP1	Latin America	217.038	215.122	224.131	240.493	237.782	235.231	229.55	229.194	228.63	233.142
GFPM	Roundwood Harvest (Mm3/yr)	RCP 2.6	SSP1	RCP 2.6-SSP1	North America	490.708	504.753	549.661	581.829	545.917	497.754	393.91	266.198	178.36	128.234
GFPM	Roundwood Harvest (Mm3/yr)	RCP 2.6	SSP2	RCP 2.6-SSP2	Africa	65.1917	63.2223	55.8295	52.9676	43.9532	40.8942	39.7598	34.5604	36.7652	40.9414
GFPM	Roundwood Harvest (Mm3/yr)	RCP 2.6	SSP2	RCP 2.6-SSP2	Asia	610.847	641.045	694.563	743.873	747.543	756.517	723.427	699.506	665.139	613.146
GFPM	Roundwood Harvest (Mm3/yr)	RCP 2.6	SSP2	RCP 2.6-SSP2	Europe	387.286	396.155	455.012	524.255	579.4	649.97	698.944	739.021	767.521	820.838
GFPM	Roundwood Harvest (Mm3/yr)	RCP 2.6	SSP2	RCP 2.6-SSP2	Former Soviet Union	180.276	151.995	156.828	190.093	203.579	221.603	255.518	281.551	285.313	285.649
GFPM	Roundwood Harvest (Mm3/yr)	RCP 2.6	SSP2	RCP 2.6-SSP2	Latin America	217.038	187.648	184.119	188.499	182.294	178.283	172.833	170.53	165.042	161.69
GFPM	Roundwood Harvest (Mm3/yr)	RCP 2.6	SSP2	RCP 2.6-SSP2	North America	490.708	449.75	447.952	433.059	395.147	337.604	258.221	205.144	160.567	117.435
GFPM	Roundwood Harvest (Mm3/yr)	RCP 2.6	SSP4	RCP 2.6-SSP4	Africa	65.1917	63.2223	55.7927	52.8871	43.4708	40.0233	39.1705	36.2819	36.8594	39.2423
GFPM	Roundwood Harvest (Mm3/yr)	RCP 2.6	SSP4	RCP 2.6-SSP4	Asia	610.847	641.045	693.763	742.002	731.301	723.865	679.301	645.444	607.715	562.708
GFPM	Roundwood Harvest (Mm3/yr)	RCP 2.6	SSP4	RCP 2.6-SSP4	Europe	387.286	396.155	454.601	523.339	569.336	626.708	663.483	696.108	715.264	760.493
GFPM	Roundwood Harvest (Mm3/yr)	RCP 2.6	SSP4	RCP 2.6-SSP4	Former Soviet Union	180.276	151.995	156.739	189.733	200.309	216.553	245.88	261.079	258.025	254.799
GFPM	Roundwood Harvest (Mm3/yr)	RCP 2.6	SSP4	RCP 2.6-SSP4	Latin America	217.038	187.648	183.962	188.135	179.164	172.44	164.908	160.383	153.5	147.544
GFPM	Roundwood Harvest (Mm3/yr)	RCP 2.6	SSP4	RCP 2.6-SSP4	North America	490.708	449.75	447.393	432.121	386.315	322.949	242.38	183.894	139.613	98.5809
GFPM	Roundwood Harvest (Mm3/yr)	RCP 2.6	SSP5	RCP 2.6-SSP5	Africa	65.1917	63.2223	59.0633	59.3307	47.8715	47.8917	44.1821	43.1189	46.2187	53.8102
GFPM	Roundwood Harvest (Mm3/yr)	RCP 2.6	SSP5	RCP 2.6-SSP5	Asia	610.847	641.045	769.365	921.963	980.949	1026.66	1003.19	978.595	901.765	869.241
GFPM	Roundwood Harvest (Mm3/yr)	RCP 2.6	SSP5	RCP 2.6-SSP5	Europe	387.286	396.155	491.33	613.704	699.173	806.488	888.964	945.637	921.39	899.562
GFPM	Roundwood Harvest (Mm3/yr)	RCP 2.6	SSP5	RCP 2.6-SSP5	Former Soviet Union	180.276	151.995	162.597	187.191	210.339	244.863	287.372	342.682	341.072	330.961
GFPM	Roundwood Harvest (Mm3/yr)	RCP 2.6	SSP5	RCP 2.6-SSP5	Latin America	217.038	187.648	198.739	217.524	220.632	223.325	215.232	201.421	197.379	194.442
GFPM	Roundwood Harvest (Mm3/yr)	RCP 2.6	SSP5	RCP 2.6-SSP5	North America	490.708	449.75	496.767	556.44	549.848	516.318	402.662	324.252	260.904	196.02
GFPM	Roundwood Harvest (Mm3/yr)	RCP 3.4	SSP1	RCP 3.4-SSP1	Africa	65.1917	66.205	59.9152	57.1763	48.3439	45.208	38.3884	38.0589	40.83	43.9881
GFPM	Roundwood Harvest (Mm3/yr)	RCP 3.4	SSP1	RCP 3.4-SSP1	Asia	610.847	626.289	690.382	772.939	790.773	798.676	773.304	755.97	686.415	623.333
GFPM	Roundwood Harvest (Mm3/yr)	RCP 3.4	SSP1	RCP 3.4-SSP1	Europe	387.286	432.542	518.805	616.522	687.195	763.926	815.031	886.608	995.095	1138.61
GFPM	Roundwood Harvest (Mm3/yr)	RCP 3.4	SSP1	RCP 3.4-SSP1	Former Soviet Union	180.276	200.765	229.176	257.825	276.242	310.2	337.517	367.992	369.165	370.856
GFPM	Roundwood Harvest (Mm3/yr)	RCP 3.4	SSP1	RCP 3.4-SSP1	Latin America	217.038	216.075	226.179	242.901	244.067	243.497	235.874	230.032	217.791	228.366
GFPM	Roundwood Harvest (Mm3/yr)	RCP 3.4	SSP1	RCP 3.4-SSP1	North America	490.708	507.517	559.897	601.412	577.288	549.081	481.686	386.273	231.439	129.8
GFPM	Roundwood Harvest (Mm3/yr)	RCP 3.4	SSP2	RCP 3.4-SSP2	Africa	65.1917	64.0477	56.4611	53.1275	43.0573	40.8127	36.917	35.1696	38.4538	42.0422
GFPM	Roundwood Harvest (Mm3/yr)	RCP 3.4	SSP2	RCP 3.4-SSP2	Asia	610.847	641.613	689.653	740.582	740.184	727.286	687.418	662.566	589.673	543.262
GFPM	Roundwood Harvest (Mm3/yr)	RCP 3.4	SSP2	RCP 3.4-SSP2	Europe	387.286	416.362	479.148	557.784	631.029	723.228	800.221	873.215	958.329	1051.14
GFPM	Roundwood Harvest (Mm3/yr)	RCP 3.4	SSP2	RCP 3.4-SSP2	Former Soviet Union	180.276	160.817	185.743	210.508	220.245	249.301	277.54	297.376	297.065	298.653
GFPM	Roundwood Harvest (Mm3/yr)	RCP 3.4	SSP2	RCP 3.4-SSP2	Latin America	217.038	193.683	192.713	199.278	197.787	196.413	193.06	189.246	182.995	197.012
GFPM	Roundwood Harvest (Mm3/yr)	RCP 3.4	SSP2	RCP 3.4-SSP2	North America	490.708	457.436	451.01	436.232	396.544	340.084	262.577	197.565	153.097	110.124
GFPM	Roundwood Harvest (Mm3/yr)	RCP 3.4	SSP3	RCP 3.4-SSP3	Africa	65.1917	62.9638	54.201	49.463	39.3482	36.7206	33.5104	31.9073	35.4831	38.2776
GFPM	Roundwood Harvest (Mm3/yr)	RCP 3.4	SSP3	RCP 3.4-SSP3	Asia	610.847	639.625	665.528	680.262	648.847	612.306	561.724	506.283	472.39	442.204
GFPM	Roundwood Harvest (Mm3/yr)	RCP 3.4	SSP3	RCP 3.4-SSP3	Europe	387.286	393.631	436.16	488.581	525.067	566.519	584.209	598.656	627.672	643.97
GFPM	Roundwood Harvest (Mm3/yr)	RCP 3.4	SSP3	RCP 3.4-SSP3	Former Soviet Union	180.276	151.199	151.361	158.287	164.936	182.415	198.537	197.516	194.781	193.025
GFPM	Roundwood Harvest (Mm3/yr)	RCP 3.4	SSP3	RCP 3.4-SSP3	Latin America	217.038	186.209	176.148	169.555	155.883	147.196	136.819	127.505	116.964	114.65
GFPM	Roundwood Harvest (Mm3/yr)	RCP 3.4	SSP3	RCP 3.4-SSP3	North America	490.708	445.016	416.429	391.51	329.909	257.463	199.212	158.594	112.47	73.3527
GFPM	Roundwood Harvest (Mm3/yr)	RCP 3.4	SSP4	RCP 3.4-SSP4	Africa	65.1917	64.0477	56.3776	53.1091	42.45	39.7024	35.704	32.925	34.7781	35.4979
GFPM	Roundwood Harvest (Mm3/yr)	RCP 3.4	SSP4	RCP 3.4-SSP4	Asia	610.847	641.613	688.742	738.971	724.295	697.619	664.109	619.42	542.835	477.528
GFPM	Roundwood Harvest (Mm3/yr)	RCP 3.4	SSP4	RCP 3.4-SSP4	Europe	387.286	416.362	478.635	556.635	619.451	695.986	755.815	819.96	897.097	990.542
GFPM	Roundwood Harvest (Mm3/yr)	RCP 3.4	SSP4	RCP 3.4-SSP4	Former Soviet Union	180.276	160.817	185.865	210.247	218.233	244.335	269.88	281.696	280.564	285.441
GFPM	Roundwood Harvest (Mm3/yr)	RCP 3.4	SSP4	RCP 3.4-SSP4	Latin America	217.038	193.683	192.708	199.149	194.927	191.038	185.241	179.101	178.826	185.568
GFPM	Roundwood Harvest (Mm3/yr)	RCP 3.4	SSP4	RCP 3.4-SSP4	North America	490.708	457.436	450.436	435.182	388.218	326.513	248.171	180.459	134.63	95.1684
GFPM	Roundwood Harvest (Mm3/yr)	RCP 3.4	SSP5	RCP 3.4-SSP5	Africa	65.1917	64.0477	60.065	59.7188	48.9229	50.3491	48.6925	52.1254	66.5355	94.463
GFPM	Roundwood Harvest (Mm3/yr)	RCP 3.4	SSP5	RCP 3.4-SSP5	Asia	610.847	641.613	766.764	915.534	970.776	1014.78	1004.14	954.824	927.285	889.272
GFPM	Roundwood Harvest (Mm3/yr)	RCP 3.4	SSP5	RCP 3.4-SSP5	Europe	387.286	416.362	520.625	652.744	757.868	888.38	978.716	1006.63	1006.96	1000.97
GFPM	Roundwood Harvest (Mm3/yr)	RCP 3.4	SSP5	RCP 3.4-SSP5	Former Soviet Union	180.276	160.817	176.308	207.198	239.62	287.797	344.625	399.635	398.311	380.376
GFPM	Roundwood Harvest (Mm3/yr)	RCP 3.4	SSP5	RCP 3.4-SSP5	Latin America	217.038	193.683	207.214	228.321	235.612	244.283	239.712	226.946	227.335	226.747
GFPM	Roundwood Harvest (Mm3/yr)	RCP 3.4	SSP5	RCP 3.4-SSP5	North America	490.708	457.436	507.57	566.479	543.009	483.039	361.576	312.145	249.833	188.569
GFPM	Roundwood Harvest (Mm3/yr)	RCP 4.5	SSP1	RCP 4.5-SSP1	Africa	65.1917	66.2521	59.9669	57.2517	48.76	46.053	42.0821	40.5915	43.0333	48.9638
GFPM	Roundwood Harvest (Mm3/yr)	RCP 4.5	SSP1	RCP 4.5-SSP1	Asia	610.847	626.422	689.069	769.747	786.789	801.086	785.279	772.154	733.48	692.441
GFPM	Roundwood Harvest (Mm3/yr)	RCP 4.5	SSP1	RCP 4.5-SSP1	Europe	387.286	432.944	520.249	619.987	688.522	760.56	806.505	875.1	973.883	1136.41
GFPM	Roundwood Harvest (Mm3/yr)	RCP 4.5	SSP1	RCP 4.5-SSP1	Former Soviet Union	180.276	201.297	230.481	260.012	279.649	318.181	350.368	389.059	396.769	399.058
GFPM	Roundwood Harvest (Mm3/yr)	RCP 4.5	SSP1	RCP 4.5-SSP1	Latin America	217.038	216.556	227.192	244.067	247.198	247.499	241.424	240.971	240.526	247.841
GFPM	Roundwood Harvest (Mm3/yr)	RCP 4.5	SSP1	RCP 4.5-SSP1	North America	490.708	508.423	564.431	610.007	590.909	567.168	508.807	426.878	295.42	132.079
GFPM	Roundwood Harvest (Mm3/yr)	RCP 4.5	SSP2	RCP 4.5-SSP2	Africa	65.1917	64.3724	56.646	53.6215	43.8778	41.2821	40.0632	37.8568	38.8702	43.5885
GFPM	Roundwood Harvest (Mm3/yr)	RCP 4.5	SSP2	RCP 4.5-SSP2	Asia	610.847	642.105	689.736	739.922	737.569	739.992	714.932	705.387	669.056	611.615
GFPM	Roundwood Harvest (Mm3/yr)	RCP 4.5	SSP2	RCP 4.5-SSP2	Europe	387.286	418.574	481.255	559.887	632.606	721.389	794.728	866.875	957.455	1080.9
GFPM	Roundwood Harvest (Mm3/yr)	RCP 4.5	SSP2	RCP 4.5-SSP2	Former Soviet Union	180.276	167.921	193.689	216.314	238.92	267.901	297.426	325.614	336.102	347.491
GFPM	Roundwood Harvest (Mm3/yr)	RCP 4.5	SSP2	RCP 4.5-SSP2	Latin America	217.038	195.605	196.906	204.387	203.318	203.352	200.7	201.675	204.511	216.155
GFPM	Roundwood Harvest (Mm3/yr)	RCP 4.5	SSP2	RCP 4.5-SSP2	North America	490.708	462.302	457.661	446.867	406.636	352.974	280.595	211.409	148.129	104.597
GFPM	Roundwood Harvest (Mm3/yr)	RCP 4.5	SSP3	RCP 4.5-SSP3	Africa	65.1917	63.4796	54.9288	50.9056	41.6243	38.419	37.9144	35.1897	36.0938	38.2876
GFPM	Roundwood Harvest (Mm3/yr)	RCP 4.5	SSP3	RCP 4.5-SSP3	Asia	610.847	641.222	668.094	686.364	656.144	631.942	588.932	556.946	517.913	467.425
GFPM	Roundwood Harvest (Mm3/yr)	RCP 4.5	SSP3	RCP 4.5-SSP3	Europe	387.286	405.798	454.676	512.76	553.049	597.718	638.352	683.862	738.659	811.028
GFPM	Roundwood Harvest (Mm3/yr)	RCP 4.5	SSP3	RCP 4.5-SSP3	Former Soviet Union	180.276	153.32	159.511	183.082	189.549	203.314	231.18	242.334	244.749	249.993
GFPM	Roundwood Harvest (Mm3/yr)	RCP 4.5	SSP3	RCP 4.5-SSP3	Latin America	217.038	189.613	181.788	180.263	171.485	164.709	158.125	153.984	153.462	157.933
GFPM	Roundwood Harvest (Mm3/yr)	RCP 4.5	SSP3	RCP 4.5-SSP3	North America	490.708	450.105	428.396	400.797	350.094	288.658	221.728	163.391	118.006	84.8414
GFPM	Roundwood Harvest (Mm3/yr)	RCP 4.5	SSP4	RCP 4.5-SSP4	Africa	65.1917	64.3724	56.6092	53.5453	43.4317	40.484	39.372	37.5717	38.6754	42.0098
GFPM	Roundwood Harvest (Mm3/yr)	RCP 4.5	SSP4	RCP 4.5-SSP4	Asia	610.847	642.105	688.892	737.755	720.434	708.75	672.631	646.74	600.233	535.121
GFPM	Roundwood Harvest (Mm3/yr)	RCP 4.5	SSP4	RCP 4.5-SSP4	Europe	387.286	418.574	480.802	559.038	621.738	692.968	750.966	817.863	904.448	1004.36
GFPM	Roundwood Harvest (Mm3/yr)	RCP 4.5	SSP4	RCP 4.5-SSP4	Former Soviet Union	180.276	167.921	193.466	215.868	236.392	261.183	288.025	305.616	309.039	317.441
GFPM	Roundwood Harvest (Mm3/yr)	RCP 4.5	SSP4	RCP 4.5-SSP4	Latin America	217.038	195.605	196.741	203.993	200.063	198.609	192.879	190.838	193.668	198.4
GFPM	Roundwood Harvest (Mm3/yr)	RCP 4.5	SSP4	RCP 4.5-SSP4	North America	490.708	462.302	457.186	446.167	398.394	340.634	266.404	191.676	129.001	94.6768
GFPM	Roundwood Harvest (Mm3/yr)	RCP 4.5	SSP5	RCP 4.5-SSP5	Africa	65.1917	64.3724	60.1115	59.946	50.0431	48.7018	45.3272	40.4375	43.7554	49.4376
GFPM	Roundwood Harvest (Mm3/yr)	RCP 4.5	SSP5	RCP 4.5-SSP5	Asia	610.847	642.105	765.887	915.094	980.86	1038.97	1024.93	1031.93	1000.11	934.736
GFPM	Roundwood Harvest (Mm3/yr)	RCP 4.5	SSP5	RCP 4.5-SSP5	Europe	387.286	418.574	523.468	653.86	758.277	887.884	993.278	1058.89	1119.76	1211.75
GFPM	Roundwood Harvest (Mm3/yr)	RCP 4.5	SSP5	RCP 4.5-SSP5	Former Soviet Union	180.276	167.921	190.472	227.353	271.166	329.942	373.493	433.568	449.315	447.843
GFPM	Roundwood Harvest (Mm3/yr)	RCP 4.5	SSP5	RCP 4.5-SSP5	Latin America	217.038	195.605	209.585	231.808	240.686	254.404	258.246	263.301	258.072	252.109
GFPM	Roundwood Harvest (Mm3/yr)	RCP 4.5	SSP5	RCP 4.5-SSP5	North America	490.708	462.302	513.627	575.687	549.716	492.442	379.537	316.923	254.741	192.679
GFPM	Roundwood Harvest (Mm3/yr)	Baseline	SSP1	Baseline-SSP1	Africa	65.1917	66.2768	60.0368	57.285	48.4094	45.9842	41.2745	38.0962	42.0618	46.9615
GFPM	Roundwood Harvest (Mm3/yr)	Baseline	SSP1	Baseline-SSP1	Asia	610.847	626.516	688.463	767.869	783.961	793.619	779.586	760.129	719.687	675.868
GFPM	Roundwood Harvest (Mm3/yr)	Baseline	SSP1	Baseline-SSP1	Europe	387.286	433.207	520.924	621.542	689.57	759.386	804.258	869.772	960.346	1122.24
GFPM	Roundwood Harvest (Mm3/yr)	Baseline	SSP1	Baseline-SSP1	Former Soviet Union	180.276	201.581	231.091	261.056	280.239	320.264	352.672	391.145	398.185	399.371
GFPM	Roundwood Harvest (Mm3/yr)	Baseline	SSP1	Baseline-SSP1	Latin America	217.038	216.812	227.716	244.621	248.912	250.001	244.081	243.059	240.525	242.199
GFPM	Roundwood Harvest (Mm3/yr)	Baseline	SSP1	Baseline-SSP1	North America	490.708	508.803	566.759	614.672	598.719	580.114	527.686	456.733	342.495	182.206
GFPM	Roundwood Harvest (Mm3/yr)	RCP 6.0	SSP2	RCP 6.0-SSP2	Africa	65.1917	64.5837	56.8571	53.5877	43.3059	41.263	39.6597	35.0761	39.226	43.8167
GFPM	Roundwood Harvest (Mm3/yr)	RCP 6.0	SSP2	RCP 6.0-SSP2	Asia	610.847	640.308	686.108	732.933	728.709	727.829	710.024	700.687	659.584	604.891
GFPM	Roundwood Harvest (Mm3/yr)	RCP 6.0	SSP2	RCP 6.0-SSP2	Europe	387.286	421.166	484.129	563.051	637.364	725.109	798.659	873.217	970.664	1098.33
GFPM	Roundwood Harvest (Mm3/yr)	RCP 6.0	SSP2	RCP 6.0-SSP2	Former Soviet Union	180.276	170.332	196.582	219.337	245.203	273.876	303.928	331.975	343.818	355.779
GFPM	Roundwood Harvest (Mm3/yr)	RCP 6.0	SSP2	RCP 6.0-SSP2	Latin America	217.038	196.86	198.486	206.199	206.436	207.551	204.753	205.945	208.975	218.264
GFPM	Roundwood Harvest (Mm3/yr)	RCP 6.0	SSP2	RCP 6.0-SSP2	North America	490.708	468.8	467.93	461.371	420.457	366.933	294.553	222.145	145.656	104.955
GFPM	Roundwood Harvest (Mm3/yr)	RCP 6.0	SSP3	RCP 6.0-SSP3	Africa	65.1917	64.3348	55.5157	51.0775	40.5683	37.968	37.3479	32.2319	35.552	38.8944
GFPM	Roundwood Harvest (Mm3/yr)	RCP 6.0	SSP3	RCP 6.0-SSP3	Asia	610.847	642.082	661.672	672.496	638.576	612.821	578.332	549.766	506.203	435.428
GFPM	Roundwood Harvest (Mm3/yr)	RCP 6.0	SSP3	RCP 6.0-SSP3	Europe	387.286	418.277	467.958	532.68	576.207	623.589	677.091	747.159	840.577	916.076
GFPM	Roundwood Harvest (Mm3/yr)	RCP 6.0	SSP3	RCP 6.0-SSP3	Former Soviet Union	180.276	167.066	186.583	202.751	220.235	239.494	261.121	267.258	269.728	281.039
GFPM	Roundwood Harvest (Mm3/yr)	RCP 6.0	SSP3	RCP 6.0-SSP3	Latin America	217.038	195.37	191.569	192.278	186.209	181.09	174.01	171.735	173.25	175.452
GFPM	Roundwood Harvest (Mm3/yr)	RCP 6.0	SSP3	RCP 6.0-SSP3	North America	490.708	461.652	444.04	426.805	378.04	321.176	251.829	176.694	107.201	80.82
GFPM	Roundwood Harvest (Mm3/yr)	RCP 6.0	SSP4	RCP 6.0-SSP4	Africa	65.1917	64.5837	56.7994	53.5484	43.0746	40.5446	39.2142	36.7107	38.1243	42.229
GFPM	Roundwood Harvest (Mm3/yr)	RCP 6.0	SSP4	RCP 6.0-SSP4	Asia	610.847	640.308	685.154	730.563	711.878	701.974	667.415	642.913	600.511	537.513
GFPM	Roundwood Harvest (Mm3/yr)	RCP 6.0	SSP4	RCP 6.0-SSP4	Europe	387.286	421.166	483.691	562.18	626.167	696.341	754.074	822.632	915.098	1018.96
GFPM	Roundwood Harvest (Mm3/yr)	RCP 6.0	SSP4	RCP 6.0-SSP4	Former Soviet Union	180.276	170.332	196.438	218.995	242.743	267.099	294.313	311.5	315.923	325.51
GFPM	Roundwood Harvest (Mm3/yr)	RCP 6.0	SSP4	RCP 6.0-SSP4	Latin America	217.038	196.86	198.317	205.831	203.082	201.411	195.973	194.548	197.091	202.924
GFPM	Roundwood Harvest (Mm3/yr)	RCP 6.0	SSP4	RCP 6.0-SSP4	North America	490.708	468.8	467.593	461.118	412.236	355.561	282.541	205.483	128.828	94.7186
GFPM	Roundwood Harvest (Mm3/yr)	RCP 6.0	SSP5	RCP 6.0-SSP5	Africa	65.1917	64.5837	60.354	59.8692	50.0614	48.3925	45.5409	40.5252	44.4231	50.2031
GFPM	Roundwood Harvest (Mm3/yr)	RCP 6.0	SSP5	RCP 6.0-SSP5	Asia	610.847	640.308	763.697	912.513	978.519	1037.47	1027.26	1036.48	1006.06	963.436
GFPM	Roundwood Harvest (Mm3/yr)	RCP 6.0	SSP5	RCP 6.0-SSP5	Europe	387.286	421.166	525.477	655.204	758.503	886.406	993.256	1068.16	1130.08	1248.04
GFPM	Roundwood Harvest (Mm3/yr)	RCP 6.0	SSP5	RCP 6.0-SSP5	Former Soviet Union	180.276	170.332	199.41	235.925	281.192	339.996	382.808	445.3	461.094	457.513
GFPM	Roundwood Harvest (Mm3/yr)	RCP 6.0	SSP5	RCP 6.0-SSP5	Latin America	217.038	196.86	211.014	233.416	243.753	258.594	262.127	267.759	264.079	257.846
GFPM	Roundwood Harvest (Mm3/yr)	RCP 6.0	SSP5	RCP 6.0-SSP5	North America	490.708	468.8	518.994	582.685	557.115	502.229	390.576	317.008	254.861	193.117
GFPM	Roundwood Harvest (Mm3/yr)	Baseline	SSP2	Baseline-SSP2	Africa	65.1917	66.2768	58.504	54.4632	45.5836	43.0598	38.9025	36.2586	39.9697	45.3218
GFPM	Roundwood Harvest (Mm3/yr)	Baseline	SSP2	Baseline-SSP2	Asia	610.847	626.516	656.879	693.193	689.687	687.423	671.349	650.193	605.454	568.453
GFPM	Roundwood Harvest (Mm3/yr)	Baseline	SSP2	Baseline-SSP2	Europe	387.286	433.207	502.141	577.798	632.637	681.716	727.033	790.752	896.832	995.869
GFPM	Roundwood Harvest (Mm3/yr)	Baseline	SSP2	Baseline-SSP2	Former Soviet Union	180.276	201.581	222.618	241.664	259.219	294.855	329.238	363.926	377.633	391.154
GFPM	Roundwood Harvest (Mm3/yr)	Baseline	SSP2	Baseline-SSP2	Latin America	217.038	216.812	219.706	227.688	228.685	228.995	220.675	220.703	221.634	232.489
GFPM	Roundwood Harvest (Mm3/yr)	Baseline	SSP2	Baseline-SSP2	North America	490.708	508.803	542.381	563.406	546.564	530.64	489.386	436.069	352.865	260.196
GFPM	Roundwood Harvest (Mm3/yr)	Baseline	SSP3	Baseline-SSP3	Africa	65.1917	66.2768	57.3861	52.6139	42.9398	39.9274	37.3973	33.4707	36.4368	39.8082
GFPM	Roundwood Harvest (Mm3/yr)	Baseline	SSP3	Baseline-SSP3	Asia	610.847	626.516	633.819	641.35	607.901	574.302	541.26	494.893	436.201	377.905
GFPM	Roundwood Harvest (Mm3/yr)	Baseline	SSP3	Baseline-SSP3	Europe	387.286	433.207	485.44	542.349	573.377	602.477	645.044	712.362	805.02	876.233
GFPM	Roundwood Harvest (Mm3/yr)	Baseline	SSP3	Baseline-SSP3	Former Soviet Union	180.276	201.581	216.46	228.96	241.881	268.528	294.64	302.443	307.387	321.779
GFPM	Roundwood Harvest (Mm3/yr)	Baseline	SSP3	Baseline-SSP3	Latin America	217.038	216.812	213.616	215.144	210.395	203.277	192.066	188.239	189.457	201.389
GFPM	Roundwood Harvest (Mm3/yr)	Baseline	SSP3	Baseline-SSP3	North America	490.708	508.803	523.82	524.605	491.468	454.864	403.425	348.36	280.629	197.216
GFPM	Roundwood Harvest (Mm3/yr)	Baseline	SSP4	Baseline-SSP4	Africa	65.1917	66.2768	58.4311	54.4163	45.1191	42.3988	38.8726	36.2024	38.7414	43.3138
GFPM	Roundwood Harvest (Mm3/yr)	Baseline	SSP4	Baseline-SSP4	Asia	610.847	626.516	656.122	691.573	674.621	658.638	629.578	595.12	536.096	489.733
GFPM	Roundwood Harvest (Mm3/yr)	Baseline	SSP4	Baseline-SSP4	Europe	387.286	433.207	501.637	576.58	619.862	657.696	694.765	755.534	861.748	941.978
GFPM	Roundwood Harvest (Mm3/yr)	Baseline	SSP4	Baseline-SSP4	Former Soviet Union	180.276	201.581	222.455	241.268	257.176	288.318	318.334	340.891	348.81	357.223
GFPM	Roundwood Harvest (Mm3/yr)	Baseline	SSP4	Baseline-SSP4	Latin America	217.038	216.812	219.5	227.291	225.19	222.194	211.353	208.541	208.827	220.949
GFPM	Roundwood Harvest (Mm3/yr)	Baseline	SSP4	Baseline-SSP4	North America	490.708	508.803	541.777	562.24	536.375	509.583	459.942	397.959	311.009	224.414
GFPM	Roundwood Harvest (Mm3/yr)	Baseline	SSP5	Baseline-SSP5	Africa	65.1917	66.2768	62.1644	60.675	51.9652	49.7268	45.7339	41.3771	46.2977	52.1466
GFPM	Roundwood Harvest (Mm3/yr)	Baseline	SSP5	Baseline-SSP5	Asia	610.847	626.516	734.95	882.917	955.724	1013.98	1000.84	1008.83	965.424	865.161
GFPM	Roundwood Harvest (Mm3/yr)	Baseline	SSP5	Baseline-SSP5	Europe	387.286	433.207	541.039	662.566	747.75	856.192	947.57	1068.82	1187.45	1329.36
GFPM	Roundwood Harvest (Mm3/yr)	Baseline	SSP5	Baseline-SSP5	Former Soviet Union	180.276	201.581	240.401	282.126	309.109	362.748	406.637	471.664	491.83	494.876
GFPM	Roundwood Harvest (Mm3/yr)	Baseline	SSP5	Baseline-SSP5	Latin America	217.038	216.812	235.791	262.312	273.554	285.712	285.37	287.644	270.645	275.195
GFPM	Roundwood Harvest (Mm3/yr)	Baseline	SSP5	Baseline-SSP5	North America	490.708	508.803	585.283	665.286	663.634	641.623	560.834	426.997	273.866	194.195
GFPM	Forest Area (Mha)	RCP 1.9	SSP1	RCP 1.9-SSP1	Africa	664.022	635.894	613.044	595.336	582.227	572.276	565.222	560.47	557.89	557.231
GFPM	Forest Area (Mha)	RCP 1.9	SSP1	RCP 1.9-SSP1	Asia	755.796	769.957	795.409	828.511	865.721	905.984	948.19	992.194	1037.34	1083.53
GFPM	Forest Area (Mha)	RCP 1.9	SSP1	RCP 1.9-SSP1	Europe	179.757	187.024	193.004	197.801	201.81	205.565	209.118	212.608	216.039	219.454
GFPM	Forest Area (Mha)	RCP 1.9	SSP1	RCP 1.9-SSP1	Former Soviet Union	844.434	845.29	852.79	867.001	885.581	905.759	926.546	947.304	967.535	987.051
GFPM	Forest Area (Mha)	RCP 1.9	SSP1	RCP 1.9-SSP1	Latin America	936.273	901.189	878.445	868.366	868.225	872.991	881.574	892.403	904.899	918.432
GFPM	Forest Area (Mha)	RCP 1.9	SSP1	RCP 1.9-SSP1	North America	615.942	619.014	620.78	621.526	621.785	621.905	621.956	621.98	621.991	621.997
GFPM	Forest Area (Mha)	RCP 1.9	SSP2	RCP 1.9-SSP2	Africa	664.022	635.894	612.932	594.103	578.904	566.478	556.579	549.043	543.736	540.541
GFPM	Forest Area (Mha)	RCP 1.9	SSP2	RCP 1.9-SSP2	Asia	755.796	769.957	795.263	828.319	867.425	911.772	960.752	1013.71	1069.95	1128.86
GFPM	Forest Area (Mha)	RCP 1.9	SSP2	RCP 1.9-SSP2	Europe	179.757	187.024	193.089	198.492	203.409	208.175	212.839	217.439	222.003	226.556
GFPM	Forest Area (Mha)	RCP 1.9	SSP2	RCP 1.9-SSP2	Former Soviet Union	844.434	845.29	852.47	864.249	879.83	897.677	917.355	938.401	960.31	982.582
GFPM	Forest Area (Mha)	RCP 1.9	SSP2	RCP 1.9-SSP2	Latin America	936.273	901.189	877.935	863.412	856.314	853.866	855.453	860.53	868.534	878.879
GFPM	Forest Area (Mha)	RCP 1.9	SSP2	RCP 1.9-SSP2	North America	615.942	619.014	620.838	621.929	622.536	622.92	623.153	623.287	623.36	623.398
GFPM	Forest Area (Mha)	RCP 1.9	SSP4	RCP 1.9-SSP4	Africa	664.022	635.894	612.905	594.036	578.785	565.969	555.364	546.597	539.564	534.087
GFPM	Forest Area (Mha)	RCP 1.9	SSP4	RCP 1.9-SSP4	Asia	755.796	769.957	795.228	828.28	867.431	912.229	962.5	1018.5	1080.3	1148.35
GFPM	Forest Area (Mha)	RCP 1.9	SSP4	RCP 1.9-SSP4	Europe	179.757	187.024	193.109	198.538	203.482	208.43	213.416	218.57	223.924	229.563
GFPM	Forest Area (Mha)	RCP 1.9	SSP4	RCP 1.9-SSP4	Former Soviet Union	844.434	845.29	852.393	864.073	879.551	896.807	915.661	935.711	956.873	978.994
GFPM	Forest Area (Mha)	RCP 1.9	SSP4	RCP 1.9-SSP4	Latin America	936.273	901.189	877.808	863.116	855.822	852.056	851.462	853.095	856.783	862.066
GFPM	Forest Area (Mha)	RCP 1.9	SSP4	RCP 1.9-SSP4	North America	615.942	619.014	620.852	621.958	622.578	623.029	623.352	623.601	623.79	623.942
GFPM	Forest Area (Mha)	RCP 1.9	SSP5	RCP 1.9-SSP5	Africa	664.022	635.894	613.129	596.428	585.215	577.621	573.319	571.596	572.248	574.95
GFPM	Forest Area (Mha)	RCP 1.9	SSP5	RCP 1.9-SSP5	Asia	755.796	769.957	795.514	828.333	863.26	899.144	934.508	969.197	1002.56	1034.65
GFPM	Forest Area (Mha)	RCP 1.9	SSP5	RCP 1.9-SSP5	Europe	179.757	187.024	192.942	197.284	200.669	203.711	206.461	209.036	211.433	213.679
GFPM	Forest Area (Mha)	RCP 1.9	SSP5	RCP 1.9-SSP5	Former Soviet Union	844.434	845.29	853.025	869.014	888.792	908.772	927.366	944.127	958.581	970.872
GFPM	Forest Area (Mha)	RCP 1.9	SSP5	RCP 1.9-SSP5	Latin America	936.273	901.189	878.83	872.423	877.315	886.863	899.193	912.563	926.048	939.035
GFPM	Forest Area (Mha)	RCP 1.9	SSP5	RCP 1.9-SSP5	North America	615.942	619.014	620.737	621.257	621.364	621.396	621.404	621.406	621.407	621.407
GFPM	Forest Area (Mha)	RCP 2.6	SSP1	RCP 2.6-SSP1	Africa	664.022	635.894	613.044	595.336	582.227	572.276	565.222	560.47	557.89	557.231
GFPM	Forest Area (Mha)	RCP 2.6	SSP1	RCP 2.6-SSP1	Asia	755.796	769.957	795.409	828.511	865.721	905.984	948.19	992.194	1037.34	1083.53
GFPM	Forest Area (Mha)	RCP 2.6	SSP1	RCP 2.6-SSP1	Europe	179.757	187.024	193.004	197.801	201.81	205.565	209.118	212.608	216.039	219.454
GFPM	Forest Area (Mha)	RCP 2.6	SSP1	RCP 2.6-SSP1	Former Soviet Union	844.434	845.29	852.79	867.001	885.581	905.759	926.546	947.304	967.535	987.051
GFPM	Forest Area (Mha)	RCP 2.6	SSP1	RCP 2.6-SSP1	Latin America	936.273	901.189	878.445	868.366	868.225	872.991	881.574	892.403	904.899	918.432
GFPM	Forest Area (Mha)	RCP 2.6	SSP1	RCP 2.6-SSP1	North America	615.942	619.014	620.78	621.526	621.785	621.905	621.956	621.98	621.991	621.997
GFPM	Forest Area (Mha)	RCP 2.6	SSP2	RCP 2.6-SSP2	Africa	664.022	635.894	612.932	594.103	578.904	566.478	556.579	549.043	543.736	540.541
GFPM	Forest Area (Mha)	RCP 2.6	SSP2	RCP 2.6-SSP2	Asia	755.796	769.957	795.263	828.319	867.425	911.772	960.752	1013.71	1069.95	1128.86
GFPM	Forest Area (Mha)	RCP 2.6	SSP2	RCP 2.6-SSP2	Europe	179.757	187.024	193.089	198.492	203.409	208.175	212.839	217.439	222.003	226.556
GFPM	Forest Area (Mha)	RCP 2.6	SSP2	RCP 2.6-SSP2	Former Soviet Union	844.434	845.29	852.47	864.249	879.83	897.677	917.355	938.401	960.31	982.582
GFPM	Forest Area (Mha)	RCP 2.6	SSP2	RCP 2.6-SSP2	Latin America	936.273	901.189	877.935	863.412	856.314	853.866	855.453	860.53	868.534	878.879
GFPM	Forest Area (Mha)	RCP 2.6	SSP2	RCP 2.6-SSP2	North America	615.942	619.014	620.838	621.929	622.536	622.92	623.153	623.287	623.36	623.398
GFPM	Forest Area (Mha)	RCP 2.6	SSP4	RCP 2.6-SSP4	Africa	664.022	635.894	612.905	594.036	578.785	565.969	555.364	546.597	539.564	534.087
GFPM	Forest Area (Mha)	RCP 2.6	SSP4	RCP 2.6-SSP4	Asia	755.796	769.957	795.228	828.28	867.431	912.229	962.5	1018.5	1080.3	1148.35
GFPM	Forest Area (Mha)	RCP 2.6	SSP4	RCP 2.6-SSP4	Europe	179.757	187.024	193.109	198.538	203.482	208.43	213.416	218.57	223.924	229.563
GFPM	Forest Area (Mha)	RCP 2.6	SSP4	RCP 2.6-SSP4	Former Soviet Union	844.434	845.29	852.393	864.073	879.551	896.807	915.661	935.711	956.873	978.994
GFPM	Forest Area (Mha)	RCP 2.6	SSP4	RCP 2.6-SSP4	Latin America	936.273	901.189	877.808	863.116	855.822	852.056	851.462	853.095	856.783	862.066
GFPM	Forest Area (Mha)	RCP 2.6	SSP4	RCP 2.6-SSP4	North America	615.942	619.014	620.852	621.958	622.578	623.029	623.352	623.601	623.79	623.942
GFPM	Forest Area (Mha)	RCP 2.6	SSP5	RCP 2.6-SSP5	Africa	664.022	635.894	613.129	596.428	585.215	577.621	573.319	571.596	572.248	574.95
GFPM	Forest Area (Mha)	RCP 2.6	SSP5	RCP 2.6-SSP5	Asia	755.796	769.957	795.514	828.333	863.26	899.144	934.508	969.197	1002.56	1034.65
GFPM	Forest Area (Mha)	RCP 2.6	SSP5	RCP 2.6-SSP5	Europe	179.757	187.024	192.942	197.284	200.669	203.711	206.461	209.036	211.433	213.679
GFPM	Forest Area (Mha)	RCP 2.6	SSP5	RCP 2.6-SSP5	Former Soviet Union	844.434	845.29	853.025	869.014	888.792	908.772	927.366	944.127	958.581	970.872
GFPM	Forest Area (Mha)	RCP 2.6	SSP5	RCP 2.6-SSP5	Latin America	936.273	901.189	878.83	872.423	877.315	886.863	899.193	912.563	926.048	939.035
GFPM	Forest Area (Mha)	RCP 2.6	SSP5	RCP 2.6-SSP5	North America	615.942	619.014	620.737	621.257	621.364	621.396	621.404	621.406	621.407	621.407
GFPM	Forest Area (Mha)	RCP 3.4	SSP1	RCP 3.4-SSP1	Africa	664.022	635.894	613.044	595.336	582.227	572.276	565.222	560.47	557.89	557.231
GFPM	Forest Area (Mha)	RCP 3.4	SSP1	RCP 3.4-SSP1	Asia	755.796	769.957	795.409	828.511	865.721	905.984	948.19	992.194	1037.34	1083.53
GFPM	Forest Area (Mha)	RCP 3.4	SSP1	RCP 3.4-SSP1	Europe	179.757	187.024	193.004	197.801	201.81	205.565	209.118	212.608	216.039	219.454
GFPM	Forest Area (Mha)	RCP 3.4	SSP1	RCP 3.4-SSP1	Former Soviet Union	844.434	845.29	852.79	867.001	885.581	905.759	926.546	947.304	967.535	987.051
GFPM	Forest Area (Mha)	RCP 3.4	SSP1	RCP 3.4-SSP1	Latin America	936.273	901.189	878.445	868.366	868.225	872.991	881.574	892.403	904.899	918.432
GFPM	Forest Area (Mha)	RCP 3.4	SSP1	RCP 3.4-SSP1	North America	615.942	619.014	620.78	621.526	621.785	621.905	621.956	621.98	621.991	621.997
GFPM	Forest Area (Mha)	RCP 3.4	SSP2	RCP 3.4-SSP2	Africa	664.022	635.894	612.932	594.103	578.904	566.478	556.579	549.043	543.736	540.541
GFPM	Forest Area (Mha)	RCP 3.4	SSP2	RCP 3.4-SSP2	Asia	755.796	769.957	795.263	828.319	867.425	911.772	960.752	1013.71	1069.95	1128.86
GFPM	Forest Area (Mha)	RCP 3.4	SSP2	RCP 3.4-SSP2	Europe	179.757	187.024	193.089	198.492	203.409	208.175	212.839	217.439	222.003	226.556
GFPM	Forest Area (Mha)	RCP 3.4	SSP2	RCP 3.4-SSP2	Former Soviet Union	844.434	845.29	852.47	864.249	879.83	897.677	917.355	938.401	960.31	982.582
GFPM	Forest Area (Mha)	RCP 3.4	SSP2	RCP 3.4-SSP2	Latin America	936.273	901.189	877.935	863.412	856.314	853.866	855.453	860.53	868.534	878.879
GFPM	Forest Area (Mha)	RCP 3.4	SSP2	RCP 3.4-SSP2	North America	615.942	619.014	620.838	621.929	622.536	622.92	623.153	623.287	623.36	623.398
GFPM	Forest Area (Mha)	RCP 3.4	SSP3	RCP 3.4-SSP3	Africa	664.022	635.894	612.805	593.082	576.267	561.391	548.25	536.72	526.698	518.155
GFPM	Forest Area (Mha)	RCP 3.4	SSP3	RCP 3.4-SSP3	Asia	755.796	769.957	795.09	827.751	867.556	914.527	969.269	1032.45	1104.83	1187.22
GFPM	Forest Area (Mha)	RCP 3.4	SSP3	RCP 3.4-SSP3	Europe	179.757	187.024	193.186	199.179	205.058	211.284	217.903	224.949	232.481	240.535
GFPM	Forest Area (Mha)	RCP 3.4	SSP3	RCP 3.4-SSP3	Former Soviet Union	844.434	845.29	852.108	861.593	873.574	886.364	899.988	914.537	930.04	946.623
GFPM	Forest Area (Mha)	RCP 3.4	SSP3	RCP 3.4-SSP3	Latin America	936.273	901.189	877.355	859.006	845.548	833.92	824.032	815.911	809.492	804.857
GFPM	Forest Area (Mha)	RCP 3.4	SSP3	RCP 3.4-SSP3	North America	615.942	619.014	620.904	622.36	623.457	624.479	625.427	626.298	627.097	627.816
GFPM	Forest Area (Mha)	RCP 3.4	SSP4	RCP 3.4-SSP4	Africa	664.022	635.894	612.905	594.036	578.785	565.969	555.364	546.597	539.564	534.087
GFPM	Forest Area (Mha)	RCP 3.4	SSP4	RCP 3.4-SSP4	Asia	755.796	769.957	795.228	828.28	867.431	912.229	962.5	1018.5	1080.3	1148.35
GFPM	Forest Area (Mha)	RCP 3.4	SSP4	RCP 3.4-SSP4	Europe	179.757	187.024	193.109	198.538	203.482	208.43	213.416	218.57	223.924	229.563
GFPM	Forest Area (Mha)	RCP 3.4	SSP4	RCP 3.4-SSP4	Former Soviet Union	844.434	845.29	852.393	864.073	879.551	896.807	915.661	935.711	956.873	978.994
GFPM	Forest Area (Mha)	RCP 3.4	SSP4	RCP 3.4-SSP4	Latin America	936.273	901.189	877.808	863.116	855.822	852.056	851.462	853.095	856.783	862.066
GFPM	Forest Area (Mha)	RCP 3.4	SSP4	RCP 3.4-SSP4	North America	615.942	619.014	620.852	621.958	622.578	623.029	623.352	623.601	623.79	623.942
GFPM	Forest Area (Mha)	RCP 3.4	SSP5	RCP 3.4-SSP5	Africa	664.022	635.894	613.129	596.428	585.215	577.621	573.319	571.596	572.248	574.95
GFPM	Forest Area (Mha)	RCP 3.4	SSP5	RCP 3.4-SSP5	Asia	755.796	769.957	795.514	828.333	863.26	899.144	934.508	969.197	1002.56	1034.65
GFPM	Forest Area (Mha)	RCP 3.4	SSP5	RCP 3.4-SSP5	Europe	179.757	187.024	192.942	197.284	200.669	203.711	206.461	209.036	211.433	213.679
GFPM	Forest Area (Mha)	RCP 3.4	SSP5	RCP 3.4-SSP5	Former Soviet Union	844.434	845.29	853.025	869.014	888.792	908.772	927.366	944.127	958.581	970.872
GFPM	Forest Area (Mha)	RCP 3.4	SSP5	RCP 3.4-SSP5	Latin America	936.273	901.189	878.83	872.423	877.315	886.863	899.193	912.563	926.048	939.035
GFPM	Forest Area (Mha)	RCP 3.4	SSP5	RCP 3.4-SSP5	North America	615.942	619.014	620.737	621.257	621.364	621.396	621.404	621.406	621.407	621.407
GFPM	Forest Area (Mha)	RCP 4.5	SSP1	RCP 4.5-SSP1	Africa	664.022	635.894	613.044	595.336	582.227	572.276	565.222	560.47	557.89	557.231
GFPM	Forest Area (Mha)	RCP 4.5	SSP1	RCP 4.5-SSP1	Asia	755.796	769.957	795.409	828.511	865.721	905.984	948.19	992.194	1037.34	1083.53
GFPM	Forest Area (Mha)	RCP 4.5	SSP1	RCP 4.5-SSP1	Europe	179.757	187.024	193.004	197.801	201.81	205.565	209.118	212.608	216.039	219.454
GFPM	Forest Area (Mha)	RCP 4.5	SSP1	RCP 4.5-SSP1	Former Soviet Union	844.434	845.29	852.79	867.001	885.581	905.759	926.546	947.304	967.535	987.051
GFPM	Forest Area (Mha)	RCP 4.5	SSP1	RCP 4.5-SSP1	Latin America	936.273	901.189	878.445	868.366	868.225	872.991	881.574	892.403	904.899	918.432
GFPM	Forest Area (Mha)	RCP 4.5	SSP1	RCP 4.5-SSP1	North America	615.942	619.014	620.78	621.526	621.785	621.905	621.956	621.98	621.991	621.997
GFPM	Forest Area (Mha)	RCP 4.5	SSP2	RCP 4.5-SSP2	Africa	664.022	635.894	612.932	594.103	578.904	566.478	556.579	549.043	543.736	540.541
GFPM	Forest Area (Mha)	RCP 4.5	SSP2	RCP 4.5-SSP2	Asia	755.796	769.957	795.263	828.319	867.425	911.772	960.752	1013.71	1069.95	1128.86
GFPM	Forest Area (Mha)	RCP 4.5	SSP2	RCP 4.5-SSP2	Europe	179.757	187.024	193.089	198.492	203.409	208.175	212.839	217.439	222.003	226.556
GFPM	Forest Area (Mha)	RCP 4.5	SSP2	RCP 4.5-SSP2	Former Soviet Union	844.434	845.29	852.47	864.249	879.83	897.677	917.355	938.401	960.31	982.582
GFPM	Forest Area (Mha)	RCP 4.5	SSP2	RCP 4.5-SSP2	Latin America	936.273	901.189	877.935	863.412	856.314	853.866	855.453	860.53	868.534	878.879
GFPM	Forest Area (Mha)	RCP 4.5	SSP2	RCP 4.5-SSP2	North America	615.942	619.014	620.838	621.929	622.536	622.92	623.153	623.287	623.36	623.398
GFPM	Forest Area (Mha)	RCP 4.5	SSP3	RCP 4.5-SSP3	Africa	664.022	635.894	612.805	593.082	576.267	561.391	548.25	536.72	526.698	518.155
GFPM	Forest Area (Mha)	RCP 4.5	SSP3	RCP 4.5-SSP3	Asia	755.796	769.957	795.09	827.751	867.556	914.527	969.269	1032.45	1104.83	1187.22
GFPM	Forest Area (Mha)	RCP 4.5	SSP3	RCP 4.5-SSP3	Europe	179.757	187.024	193.186	199.179	205.058	211.284	217.903	224.949	232.481	240.535
GFPM	Forest Area (Mha)	RCP 4.5	SSP3	RCP 4.5-SSP3	Former Soviet Union	844.434	845.29	852.108	861.593	873.574	886.364	899.988	914.537	930.04	946.623
GFPM	Forest Area (Mha)	RCP 4.5	SSP3	RCP 4.5-SSP3	Latin America	936.273	901.189	877.355	859.006	845.548	833.92	824.032	815.911	809.492	804.857
GFPM	Forest Area (Mha)	RCP 4.5	SSP3	RCP 4.5-SSP3	North America	615.942	619.014	620.904	622.36	623.457	624.479	625.427	626.298	627.097	627.816
GFPM	Forest Area (Mha)	RCP 4.5	SSP4	RCP 4.5-SSP4	Africa	664.022	635.894	612.905	594.036	578.785	565.969	555.364	546.597	539.564	534.087
GFPM	Forest Area (Mha)	RCP 4.5	SSP4	RCP 4.5-SSP4	Asia	755.796	769.957	795.228	828.28	867.431	912.229	962.5	1018.5	1080.3	1148.35
GFPM	Forest Area (Mha)	RCP 4.5	SSP4	RCP 4.5-SSP4	Europe	179.757	187.024	193.109	198.538	203.482	208.43	213.416	218.57	223.924	229.563
GFPM	Forest Area (Mha)	RCP 4.5	SSP4	RCP 4.5-SSP4	Former Soviet Union	844.434	845.29	852.393	864.073	879.551	896.807	915.661	935.711	956.873	978.994
GFPM	Forest Area (Mha)	RCP 4.5	SSP4	RCP 4.5-SSP4	Latin America	936.273	901.189	877.808	863.116	855.822	852.056	851.462	853.095	856.783	862.066
GFPM	Forest Area (Mha)	RCP 4.5	SSP4	RCP 4.5-SSP4	North America	615.942	619.014	620.852	621.958	622.578	623.029	623.352	623.601	623.79	623.942
GFPM	Forest Area (Mha)	RCP 4.5	SSP5	RCP 4.5-SSP5	Africa	664.022	635.894	613.129	596.428	585.215	577.621	573.319	571.596	572.248	574.95
GFPM	Forest Area (Mha)	RCP 4.5	SSP5	RCP 4.5-SSP5	Asia	755.796	769.957	795.514	828.333	863.26	899.144	934.508	969.197	1002.56	1034.65
GFPM	Forest Area (Mha)	RCP 4.5	SSP5	RCP 4.5-SSP5	Europe	179.757	187.024	192.942	197.284	200.669	203.711	206.461	209.036	211.433	213.679
GFPM	Forest Area (Mha)	RCP 4.5	SSP5	RCP 4.5-SSP5	Former Soviet Union	844.434	845.29	853.025	869.014	888.792	908.772	927.366	944.127	958.581	970.872
GFPM	Forest Area (Mha)	RCP 4.5	SSP5	RCP 4.5-SSP5	Latin America	936.273	901.189	878.83	872.423	877.315	886.863	899.193	912.563	926.048	939.035
GFPM	Forest Area (Mha)	RCP 4.5	SSP5	RCP 4.5-SSP5	North America	615.942	619.014	620.737	621.257	621.364	621.396	621.404	621.406	621.407	621.407
GFPM	Forest Area (Mha)	Baseline	SSP1	Baseline-SSP1	Africa	664.022	635.894	613.044	595.336	582.227	572.276	565.222	560.47	557.89	557.231
GFPM	Forest Area (Mha)	Baseline	SSP1	Baseline-SSP1	Asia	755.796	769.957	795.409	828.511	865.721	905.984	948.19	992.194	1037.34	1083.53
GFPM	Forest Area (Mha)	Baseline	SSP1	Baseline-SSP1	Europe	179.757	187.024	193.004	197.801	201.81	205.565	209.118	212.608	216.039	219.454
GFPM	Forest Area (Mha)	Baseline	SSP1	Baseline-SSP1	Former Soviet Union	844.434	845.29	852.79	867.001	885.581	905.759	926.546	947.304	967.535	987.051
GFPM	Forest Area (Mha)	Baseline	SSP1	Baseline-SSP1	Latin America	936.273	901.189	878.445	868.366	868.225	872.991	881.574	892.403	904.899	918.432
GFPM	Forest Area (Mha)	Baseline	SSP1	Baseline-SSP1	North America	615.942	619.014	620.78	621.526	621.785	621.905	621.956	621.98	621.991	621.997
GFPM	Forest Area (Mha)	RCP 6.0	SSP2	RCP 6.0-SSP2	Africa	664.022	635.894	612.932	594.103	578.904	566.478	556.579	549.043	543.736	540.541
GFPM	Forest Area (Mha)	RCP 6.0	SSP2	RCP 6.0-SSP2	Asia	755.796	769.957	795.263	828.319	867.425	911.772	960.752	1013.71	1069.95	1128.86
GFPM	Forest Area (Mha)	RCP 6.0	SSP2	RCP 6.0-SSP2	Europe	179.757	187.024	193.089	198.492	203.409	208.175	212.839	217.439	222.003	226.556
GFPM	Forest Area (Mha)	RCP 6.0	SSP2	RCP 6.0-SSP2	Former Soviet Union	844.434	845.29	852.47	864.249	879.83	897.677	917.355	938.401	960.31	982.582
GFPM	Forest Area (Mha)	RCP 6.0	SSP2	RCP 6.0-SSP2	Latin America	936.273	901.189	877.935	863.412	856.314	853.866	855.453	860.53	868.534	878.879
GFPM	Forest Area (Mha)	RCP 6.0	SSP2	RCP 6.0-SSP2	North America	615.942	619.014	620.838	621.929	622.536	622.92	623.153	623.287	623.36	623.398
GFPM	Forest Area (Mha)	RCP 6.0	SSP3	RCP 6.0-SSP3	Africa	664.022	635.894	612.805	593.082	576.267	561.391	548.25	536.72	526.698	518.155
GFPM	Forest Area (Mha)	RCP 6.0	SSP3	RCP 6.0-SSP3	Asia	755.796	769.957	795.09	827.751	867.556	914.527	969.269	1032.45	1104.83	1187.22
GFPM	Forest Area (Mha)	RCP 6.0	SSP3	RCP 6.0-SSP3	Europe	179.757	187.024	193.186	199.179	205.058	211.284	217.903	224.949	232.481	240.535
GFPM	Forest Area (Mha)	RCP 6.0	SSP3	RCP 6.0-SSP3	Former Soviet Union	844.434	845.29	852.108	861.593	873.574	886.364	899.988	914.537	930.04	946.623
GFPM	Forest Area (Mha)	RCP 6.0	SSP3	RCP 6.0-SSP3	Latin America	936.273	901.189	877.355	859.006	845.548	833.92	824.032	815.911	809.492	804.857
GFPM	Forest Area (Mha)	RCP 6.0	SSP3	RCP 6.0-SSP3	North America	615.942	619.014	620.904	622.36	623.457	624.479	625.427	626.298	627.097	627.816
GFPM	Forest Area (Mha)	RCP 6.0	SSP4	RCP 6.0-SSP4	Africa	664.022	635.894	612.905	594.036	578.785	565.969	555.364	546.597	539.564	534.087
GFPM	Forest Area (Mha)	RCP 6.0	SSP4	RCP 6.0-SSP4	Asia	755.796	769.957	795.228	828.28	867.431	912.229	962.5	1018.5	1080.3	1148.35
GFPM	Forest Area (Mha)	RCP 6.0	SSP4	RCP 6.0-SSP4	Europe	179.757	187.024	193.109	198.538	203.482	208.43	213.416	218.57	223.924	229.563
GFPM	Forest Area (Mha)	RCP 6.0	SSP4	RCP 6.0-SSP4	Former Soviet Union	844.434	845.29	852.393	864.073	879.551	896.807	915.661	935.711	956.873	978.994
GFPM	Forest Area (Mha)	RCP 6.0	SSP4	RCP 6.0-SSP4	Latin America	936.273	901.189	877.808	863.116	855.822	852.056	851.462	853.095	856.783	862.066
GFPM	Forest Area (Mha)	RCP 6.0	SSP4	RCP 6.0-SSP4	North America	615.942	619.014	620.852	621.958	622.578	623.029	623.352	623.601	623.79	623.942
GFPM	Forest Area (Mha)	RCP 6.0	SSP5	RCP 6.0-SSP5	Africa	664.022	635.894	613.129	596.428	585.215	577.621	573.319	571.596	572.248	574.95
GFPM	Forest Area (Mha)	RCP 6.0	SSP5	RCP 6.0-SSP5	Asia	755.796	769.957	795.514	828.333	863.26	899.144	934.508	969.197	1002.56	1034.65
GFPM	Forest Area (Mha)	RCP 6.0	SSP5	RCP 6.0-SSP5	Europe	179.757	187.024	192.942	197.284	200.669	203.711	206.461	209.036	211.433	213.679
GFPM	Forest Area (Mha)	RCP 6.0	SSP5	RCP 6.0-SSP5	Former Soviet Union	844.434	845.29	853.025	869.014	888.792	908.772	927.366	944.127	958.581	970.872
GFPM	Forest Area (Mha)	RCP 6.0	SSP5	RCP 6.0-SSP5	Latin America	936.273	901.189	878.83	872.423	877.315	886.863	899.193	912.563	926.048	939.035
GFPM	Forest Area (Mha)	RCP 6.0	SSP5	RCP 6.0-SSP5	North America	615.942	619.014	620.737	621.257	621.364	621.396	621.404	621.406	621.407	621.407
GFPM	Forest Area (Mha)	Baseline	SSP2	Baseline-SSP2	Africa	664.022	635.894	612.932	594.103	578.904	566.478	556.579	549.043	543.736	540.541
GFPM	Forest Area (Mha)	Baseline	SSP2	Baseline-SSP2	Asia	755.796	769.957	795.263	828.319	867.425	911.772	960.752	1013.71	1069.95	1128.86
GFPM	Forest Area (Mha)	Baseline	SSP2	Baseline-SSP2	Europe	179.757	187.024	193.089	198.492	203.409	208.175	212.839	217.439	222.003	226.556
GFPM	Forest Area (Mha)	Baseline	SSP2	Baseline-SSP2	Former Soviet Union	844.434	845.29	852.47	864.249	879.83	897.677	917.355	938.401	960.31	982.582
GFPM	Forest Area (Mha)	Baseline	SSP2	Baseline-SSP2	Latin America	936.273	901.189	877.935	863.412	856.314	853.866	855.453	860.53	868.534	878.879
GFPM	Forest Area (Mha)	Baseline	SSP2	Baseline-SSP2	North America	615.942	619.014	620.838	621.929	622.536	622.92	623.153	623.287	623.36	623.398
GFPM	Forest Area (Mha)	Baseline	SSP3	Baseline-SSP3	Africa	664.022	635.894	612.805	593.082	576.267	561.391	548.25	536.72	526.698	518.155
GFPM	Forest Area (Mha)	Baseline	SSP3	Baseline-SSP3	Asia	755.796	769.957	795.09	827.751	867.556	914.527	969.269	1032.45	1104.83	1187.22
GFPM	Forest Area (Mha)	Baseline	SSP3	Baseline-SSP3	Europe	179.757	187.024	193.186	199.179	205.058	211.284	217.903	224.949	232.481	240.535
GFPM	Forest Area (Mha)	Baseline	SSP3	Baseline-SSP3	Former Soviet Union	844.434	845.29	852.108	861.593	873.574	886.364	899.988	914.537	930.04	946.623
GFPM	Forest Area (Mha)	Baseline	SSP3	Baseline-SSP3	Latin America	936.273	901.189	877.355	859.006	845.548	833.92	824.032	815.911	809.492	804.857
GFPM	Forest Area (Mha)	Baseline	SSP3	Baseline-SSP3	North America	615.942	619.014	620.904	622.36	623.457	624.479	625.427	626.298	627.097	627.816
GFPM	Forest Area (Mha)	Baseline	SSP4	Baseline-SSP4	Africa	664.022	635.894	612.905	594.036	578.785	565.969	555.364	546.597	539.564	534.087
GFPM	Forest Area (Mha)	Baseline	SSP4	Baseline-SSP4	Asia	755.796	769.957	795.228	828.28	867.431	912.229	962.5	1018.5	1080.3	1148.35
GFPM	Forest Area (Mha)	Baseline	SSP4	Baseline-SSP4	Europe	179.757	187.024	193.109	198.538	203.482	208.43	213.416	218.57	223.924	229.563
GFPM	Forest Area (Mha)	Baseline	SSP4	Baseline-SSP4	Former Soviet Union	844.434	845.29	852.393	864.073	879.551	896.807	915.661	935.711	956.873	978.994
GFPM	Forest Area (Mha)	Baseline	SSP4	Baseline-SSP4	Latin America	936.273	901.189	877.808	863.116	855.822	852.056	851.462	853.095	856.783	862.066
GFPM	Forest Area (Mha)	Baseline	SSP4	Baseline-SSP4	North America	615.942	619.014	620.852	621.958	622.578	623.029	623.352	623.601	623.79	623.942
GFPM	Forest Area (Mha)	Baseline	SSP5	Baseline-SSP5	Africa	664.022	635.894	613.129	596.428	585.215	577.621	573.319	571.596	572.248	574.95
GFPM	Forest Area (Mha)	Baseline	SSP5	Baseline-SSP5	Asia	755.796	769.957	795.514	828.333	863.26	899.144	934.508	969.197	1002.56	1034.65
GFPM	Forest Area (Mha)	Baseline	SSP5	Baseline-SSP5	Europe	179.757	187.024	192.942	197.284	200.669	203.711	206.461	209.036	211.433	213.679
GFPM	Forest Area (Mha)	Baseline	SSP5	Baseline-SSP5	Former Soviet Union	844.434	845.29	853.025	869.014	888.792	908.772	927.366	944.127	958.581	970.872
GFPM	Forest Area (Mha)	Baseline	SSP5	Baseline-SSP5	Latin America	936.273	901.189	878.83	872.423	877.315	886.863	899.193	912.563	926.048	939.035
GFPM	Forest Area (Mha)	Baseline	SSP5	Baseline-SSP5	North America	615.942	619.014	620.737	621.257	621.364	621.396	621.404	621.406	621.407	621.407
GFPM	Total Forest Non-soil C Stock (MtC)	RCP 1.9	SSP1	RCP 1.9-SSP1	Africa	42295.7	40482.1	37872.2	35647.3	33781.3	32206	30579.8	29221.8	28155.7	26848.8
GFPM	Total Forest Non-soil C Stock (MtC)	RCP 1.9	SSP1	RCP 1.9-SSP1	Asia	36749.7	38196.2	39417.5	41337.9	44086.8	47551.8	51663	57395.5	64994.3	74032.7
GFPM	Total Forest Non-soil C Stock (MtC)	RCP 1.9	SSP1	RCP 1.9-SSP1	Europe	15643.4	18002.6	20336	22755.8	25255.7	28035	31094	34885.7	39478.2	44644.5
GFPM	Total Forest Non-soil C Stock (MtC)	RCP 1.9	SSP1	RCP 1.9-SSP1	Former Soviet Union	48696.2	49192.3	50015.1	51241.8	52742	54341.3	55974.8	57707.6	59493.6	61402.5
GFPM	Total Forest Non-soil C Stock (MtC)	RCP 1.9	SSP1	RCP 1.9-SSP1	Latin America	97735.7	94287.5	91296.6	89559	88862	88472.9	88110.6	88042.9	88199.6	88441	#REF!
GFPM	Total Forest Non-soil C Stock (MtC)	RCP 1.9	SSP1	RCP 1.9-SSP1	North America	45357.1	47912.2	50460.6	52820.8	54972.1	57189.8	59527.8	62279.6	65290.6	68645.8
GFPM	Total Forest Non-soil C Stock (MtC)	RCP 1.9	SSP2	RCP 1.9-SSP2	Africa	42295.7	40482.1	37947.6	35594.1	33478.5	31434.4	29016.2	26876.4	25076.6	23093.1
GFPM	Total Forest Non-soil C Stock (MtC)	RCP 1.9	SSP2	RCP 1.9-SSP2	Asia	36749.7	38196.2	39721.3	42195.5	45957.2	50522.5	55652.8	62728.1	72012.8	83074.2
GFPM	Total Forest Non-soil C Stock (MtC)	RCP 1.9	SSP2	RCP 1.9-SSP2	Europe	15643.4	18002.6	20538.7	23610	27238.5	31321.4	35879.9	41249.4	47606.6	54689.3
GFPM	Total Forest Non-soil C Stock (MtC)	RCP 1.9	SSP2	RCP 1.9-SSP2	Former Soviet Union	48696.2	49192.3	50133.5	51518.5	53290.1	55335.8	57561.4	60019.7	62760.6	65693.9
GFPM	Total Forest Non-soil C Stock (MtC)	RCP 1.9	SSP2	RCP 1.9-SSP2	Latin America	97735.7	94287.5	91400.5	89381.9	88191	87067.9	85674.9	84839.2	84701.7	84484.6	#REF!
GFPM	Total Forest Non-soil C Stock (MtC)	RCP 1.9	SSP2	RCP 1.9-SSP2	North America	45357.1	47912.2	50693.5	53854.9	57328.6	61154.9	65230	69739.4	74676.9	79982
GFPM	Total Forest Non-soil C Stock (MtC)	RCP 1.9	SSP4	RCP 1.9-SSP4	Africa	42295.7	40482.1	37946.5	35830.9	34031.2	32309.8	30318.1	28128.8	25721.4	23779.4
GFPM	Total Forest Non-soil C Stock (MtC)	RCP 1.9	SSP4	RCP 1.9-SSP4	Asia	36749.7	38196.2	39719.6	42531.3	46956.5	52494.2	59127.2	67109.1	76889.1	90024.8
GFPM	Total Forest Non-soil C Stock (MtC)	RCP 1.9	SSP4	RCP 1.9-SSP4	Europe	15643.4	18002.6	20540.1	23703	27536.4	31961.8	37032	42830.4	49462.6	57314.7
GFPM	Total Forest Non-soil C Stock (MtC)	RCP 1.9	SSP4	RCP 1.9-SSP4	Former Soviet Union	48696.2	49192.3	50129.1	51538.2	53370.6	55488.9	57823.4	60343.1	63084.8	66180
GFPM	Total Forest Non-soil C Stock (MtC)	RCP 1.9	SSP4	RCP 1.9-SSP4	Latin America	97735.7	94287.5	91386.2	89529.9	88666.7	87882.2	86885.7	85617.4	84637.4	84133.4	#REF!
GFPM	Total Forest Non-soil C Stock (MtC)	RCP 1.9	SSP4	RCP 1.9-SSP4	North America	45357.1	47912.2	50694.9	53887.9	57434.1	61422.2	65753.5	70512	75655	81312.1
GFPM	Total Forest Non-soil C Stock (MtC)	RCP 1.9	SSP5	RCP 1.9-SSP5	Africa	42295.7	40482.1	37956.1	34951.9	31931.7	28359.7	24131.2	20375.1	16601.5	13134.2
GFPM	Total Forest Non-soil C Stock (MtC)	RCP 1.9	SSP5	RCP 1.9-SSP5	Asia	36749.7	38196.2	39734	40811	41214.9	40316	37184.6	34761.3	32428.9	30148.4
GFPM	Total Forest Non-soil C Stock (MtC)	RCP 1.9	SSP5	RCP 1.9-SSP5	Europe	15643.4	18002.6	20529.5	23022.4	25249.9	27035.4	28114.4	29468.9	30949.5	32675.9
GFPM	Total Forest Non-soil C Stock (MtC)	RCP 1.9	SSP5	RCP 1.9-SSP5	Former Soviet Union	48696.2	49192.3	50165.3	51595.7	53150.8	54566.1	55598.1	56440.5	57015	57456.2
GFPM	Total Forest Non-soil C Stock (MtC)	RCP 1.9	SSP5	RCP 1.9-SSP5	Latin America	97735.7	94287.5	91498.5	89679.6	88239.4	85844.4	82770.1	80160.4	77697.7	75062.3	#REF!
GFPM	Total Forest Non-soil C Stock (MtC)	RCP 1.9	SSP5	RCP 1.9-SSP5	North America	45357.1	47912.2	50683.5	53395.1	55911.3	58270	60388.1	62528.1	64702.8	66975.5
GFPM	Total Forest Non-soil C Stock (MtC)	RCP 2.6	SSP1	RCP 2.6-SSP1	Africa	42295.7	40482.1	37860.6	35612.9	33725.8	32294.4	30995.8	29829.2	28953.7	27860
GFPM	Total Forest Non-soil C Stock (MtC)	RCP 2.6	SSP1	RCP 2.6-SSP1	Asia	36749.7	38196.2	39374.7	41183.2	43756.7	47269.4	51861.7	57980.4	66062.5	75847.9
GFPM	Total Forest Non-soil C Stock (MtC)	RCP 2.6	SSP1	RCP 2.6-SSP1	Europe	15643.4	18002.6	20311.1	22656.8	25021.5	27687.8	30666.5	34255.9	38571.3	43491.1
GFPM	Total Forest Non-soil C Stock (MtC)	RCP 2.6	SSP1	RCP 2.6-SSP1	Former Soviet Union	48696.2	49192.3	49984.4	51134.5	52519.2	54024.6	55511.1	57003.9	58446.6	59957.2
GFPM	Total Forest Non-soil C Stock (MtC)	RCP 2.6	SSP1	RCP 2.6-SSP1	Latin America	97735.7	94287.5	91264.9	89479.2	88679.1	88339.7	88250.8	88372.8	88621.6	88678.1	#REF!
GFPM	Total Forest Non-soil C Stock (MtC)	RCP 2.6	SSP1	RCP 2.6-SSP1	North America	45357.1	47912.2	50431.5	52696.5	54703.1	56741	58881.4	61370.1	64157.4	67060.2
GFPM	Total Forest Non-soil C Stock (MtC)	RCP 2.6	SSP2	RCP 2.6-SSP2	Africa	42295.7	40482.1	37947.6	35759.1	33864.7	32306.1	30765.3	29361.4	28220.7	26914
GFPM	Total Forest Non-soil C Stock (MtC)	RCP 2.6	SSP2	RCP 2.6-SSP2	Asia	36749.7	38196.2	39721.1	42156.9	45759	50510.6	56523.2	64581.8	75017.4	87898.8
GFPM	Total Forest Non-soil C Stock (MtC)	RCP 2.6	SSP2	RCP 2.6-SSP2	Europe	15643.4	18002.6	20538.6	23365.2	26496.5	30052.9	34104.1	38968.5	44695.1	51240.2
GFPM	Total Forest Non-soil C Stock (MtC)	RCP 2.6	SSP2	RCP 2.6-SSP2	Former Soviet Union	48696.2	49192.3	50133.5	51422.4	53004.1	54847.9	56868.5	58962.1	61169.9	63549.4
GFPM	Total Forest Non-soil C Stock (MtC)	RCP 2.6	SSP2	RCP 2.6-SSP2	Latin America	97735.7	94287.5	91400.3	89395.1	88237.5	87439.6	86816.9	86523.8	86509	86723	#REF!
GFPM	Total Forest Non-soil C Stock (MtC)	RCP 2.6	SSP2	RCP 2.6-SSP2	North America	45357.1	47912.2	50693.3	53512.7	56330.1	59340.7	62586.2	66263.8	70330.3	74739.1
GFPM	Total Forest Non-soil C Stock (MtC)	RCP 2.6	SSP4	RCP 2.6-SSP4	Africa	42295.7	40482.1	37946.4	35756.7	33861.5	32535.4	31471.3	30198	28805.5	27249.2
GFPM	Total Forest Non-soil C Stock (MtC)	RCP 2.6	SSP4	RCP 2.6-SSP4	Asia	36749.7	38196.2	39719.4	42158.9	45774	51102	58430.3	67702.5	79236.4	93633.5
GFPM	Total Forest Non-soil C Stock (MtC)	RCP 2.6	SSP4	RCP 2.6-SSP4	Europe	15643.4	18002.6	20539.8	23371.4	26512.8	30288.1	34820.4	40144.1	46275.6	53408.6
GFPM	Total Forest Non-soil C Stock (MtC)	RCP 2.6	SSP4	RCP 2.6-SSP4	Former Soviet Union	48696.2	49192.3	50129.1	51413.6	52992	54869.7	56975.5	59121.2	61377.5	63876
GFPM	Total Forest Non-soil C Stock (MtC)	RCP 2.6	SSP4	RCP 2.6-SSP4	Latin America	97735.7	94287.5	91386.1	89364.1	88188.7	87536.2	87295.6	86957.1	86409.1	85886.5	#REF!
GFPM	Total Forest Non-soil C Stock (MtC)	RCP 2.6	SSP4	RCP 2.6-SSP4	North America	45357.1	47912.2	50694.8	53519.6	56347.7	59490.9	63008	66993	71383.3	76177.2
GFPM	Total Forest Non-soil C Stock (MtC)	RCP 2.6	SSP5	RCP 2.6-SSP5	Africa	42295.7	40482.1	37956.1	35419.3	33080.8	30776.3	28084.3	24851.4	20941.6	15934.4
GFPM	Total Forest Non-soil C Stock (MtC)	RCP 2.6	SSP5	RCP 2.6-SSP5	Asia	36749.7	38196.2	39733.8	41262.7	42662.5	43632.7	43832	42731.3	40576.5	36551.9
GFPM	Total Forest Non-soil C Stock (MtC)	RCP 2.6	SSP5	RCP 2.6-SSP5	Europe	15643.4	18002.6	20529.2	22877.1	24859.3	26628.1	28046.7	29173.5	29782.3	29878.3
GFPM	Total Forest Non-soil C Stock (MtC)	RCP 2.6	SSP5	RCP 2.6-SSP5	Former Soviet Union	48696.2	49192.3	50165.3	51513.3	52922.8	54270.1	55383.8	56148.2	56215.9	55738.6
GFPM	Total Forest Non-soil C Stock (MtC)	RCP 2.6	SSP5	RCP 2.6-SSP5	Latin America	97735.7	94287.5	91498.4	89920.7	89106.4	88082.5	86377.3	84304.2	81661.7	77709.4	#REF!
GFPM	Total Forest Non-soil C Stock (MtC)	RCP 2.6	SSP5	RCP 2.6-SSP5	North America	45357.1	47912.2	50683.3	53059.2	54876.5	56402.3	57600.3	58700	59547.4	60276.7
GFPM	Total Forest Non-soil C Stock (MtC)	RCP 3.4	SSP1	RCP 3.4-SSP1	Africa	42295.7	40482.1	37857.5	35555.5	33601.4	31510.5	28811.3	25754.7	22532.6	19187.5
GFPM	Total Forest Non-soil C Stock (MtC)	RCP 3.4	SSP1	RCP 3.4-SSP1	Asia	36749.7	38196.2	39366.4	41074.3	43468.3	45684.7	47320.6	48951.9	50805.2	54008.2
GFPM	Total Forest Non-soil C Stock (MtC)	RCP 3.4	SSP1	RCP 3.4-SSP1	Europe	15643.4	18002.6	20304.5	22614	24899.4	27109.5	29065.2	31040.5	32941.2	35252
GFPM	Total Forest Non-soil C Stock (MtC)	RCP 3.4	SSP1	RCP 3.4-SSP1	Former Soviet Union	48696.2	49192.3	49976.2	51099.5	52434	53783	54901.3	55778.8	56274.4	56709.4
GFPM	Total Forest Non-soil C Stock (MtC)	RCP 3.4	SSP1	RCP 3.4-SSP1	Latin America	97735.7	94287.5	91256.7	89417.1	88526.1	87409.3	85576.5	83428.9	81281.8	79276.5	#REF!
GFPM	Total Forest Non-soil C Stock (MtC)	RCP 3.4	SSP1	RCP 3.4-SSP1	North America	45357.1	47912.2	50423.2	52660.8	54606.6	56450.5	58180.7	60005.9	61856	63826.9
GFPM	Total Forest Non-soil C Stock (MtC)	RCP 3.4	SSP2	RCP 3.4-SSP2	Africa	42295.7	40482.1	37917.3	35472.3	33276.8	30904.3	27890.1	24481.9	20545.6	16264.2
GFPM	Total Forest Non-soil C Stock (MtC)	RCP 3.4	SSP2	RCP 3.4-SSP2	Asia	36749.7	38196.2	39618.3	41581.4	44392.3	47187.4	49669.2	52265.7	55379.1	59441.9
GFPM	Total Forest Non-soil C Stock (MtC)	RCP 3.4	SSP2	RCP 3.4-SSP2	Europe	15643.4	18002.6	20465.7	23103.6	25922.2	28792.9	31573.7	34371.3	37014.1	39901.2
GFPM	Total Forest Non-soil C Stock (MtC)	RCP 3.4	SSP2	RCP 3.4-SSP2	Former Soviet Union	48696.2	49192.3	50095.4	51301.9	52745.1	54309.5	55751.7	56995	57945.9	58802.3
GFPM	Total Forest Non-soil C Stock (MtC)	RCP 3.4	SSP2	RCP 3.4-SSP2	Latin America	97735.7	94287.5	91340.9	89097.5	87526.5	85659.2	83028.4	80314	77187.2	73968.2	#REF!
GFPM	Total Forest Non-soil C Stock (MtC)	RCP 3.4	SSP2	RCP 3.4-SSP2	North America	45357.1	47912.2	50617.6	53297.7	55925.7	58583.6	61235.9	63971.3	66643.4	69089.2
GFPM	Total Forest Non-soil C Stock (MtC)	RCP 3.4	SSP3	RCP 3.4-SSP3	Africa	42295.7	40482.1	37950.3	35411.1	33047.9	30433.1	27090.1	23567.2	19567.2	15358.2
GFPM	Total Forest Non-soil C Stock (MtC)	RCP 3.4	SSP3	RCP 3.4-SSP3	Asia	36749.7	38196.2	39737.9	41862.5	44973.7	48309.5	51663.6	56014.3	62454.6	70871.4
GFPM	Total Forest Non-soil C Stock (MtC)	RCP 3.4	SSP3	RCP 3.4-SSP3	Europe	15643.4	18002.6	20566.5	23459	26704.3	30237.3	33971.5	38155.2	42726.8	48023.4
GFPM	Total Forest Non-soil C Stock (MtC)	RCP 3.4	SSP3	RCP 3.4-SSP3	Former Soviet Union	48696.2	49192.3	50119.9	51305.2	52738.2	54284	55752.3	57143.6	58475.8	59890
GFPM	Total Forest Non-soil C Stock (MtC)	RCP 3.4	SSP3	RCP 3.4-SSP3	Latin America	97735.7	94287.5	91351.9	88755.6	86555	83748.5	79940.6	76242.2	72054.8	68041.2	#REF!
GFPM	Total Forest Non-soil C Stock (MtC)	RCP 3.4	SSP3	RCP 3.4-SSP3	North America	45357.1	47912.2	50721.3	53720.8	56883.3	60333.6	64052.9	68068.1	72299.9	76751.8
GFPM	Total Forest Non-soil C Stock (MtC)	RCP 3.4	SSP4	RCP 3.4-SSP4	Africa	42295.7	40482.1	37916.2	35552.6	33462.1	31467.9	29161.9	26485.8	23467.4	20165
GFPM	Total Forest Non-soil C Stock (MtC)	RCP 3.4	SSP4	RCP 3.4-SSP4	Asia	36749.7	38196.2	39616.6	41700.4	44757.3	48506.9	52990.9	58371.8	64835.8	73899.4
GFPM	Total Forest Non-soil C Stock (MtC)	RCP 3.4	SSP4	RCP 3.4-SSP4	Europe	15643.4	18002.6	20467	23140.5	26040.1	29241.2	32748.6	36579.4	40708.3	45419.6
GFPM	Total Forest Non-soil C Stock (MtC)	RCP 3.4	SSP4	RCP 3.4-SSP4	Former Soviet Union	48696.2	49192.3	50090.9	51303	52765.3	54392.8	56007.8	57516.9	58922.1	60397.6
GFPM	Total Forest Non-soil C Stock (MtC)	RCP 3.4	SSP4	RCP 3.4-SSP4	Latin America	97735.7	94287.5	91326.8	89129.6	87663.9	86143.7	84321.3	82032.2	79548.7	77077.7	#REF!
GFPM	Total Forest Non-soil C Stock (MtC)	RCP 3.4	SSP4	RCP 3.4-SSP4	North America	45357.1	47912.2	50619	53314.2	55976.5	58800	61811.5	65080.2	68458.5	71750.4
GFPM	Total Forest Non-soil C Stock (MtC)	RCP 3.4	SSP5	RCP 3.4-SSP5	Africa	42295.7	40482.1	37926.1	35177.8	32578.8	29619	25956.3	22428.4	18625.6	14610.1
GFPM	Total Forest Non-soil C Stock (MtC)	RCP 3.4	SSP5	RCP 3.4-SSP5	Asia	36749.7	38196.2	39630.8	40737.4	41360.1	40802.5	38389.7	35485	32479.2	28326.5
GFPM	Total Forest Non-soil C Stock (MtC)	RCP 3.4	SSP5	RCP 3.4-SSP5	Europe	15643.4	18002.6	20456.5	22620.5	24281.8	25427.7	25820.1	26069.6	26103.8	26010.5
GFPM	Total Forest Non-soil C Stock (MtC)	RCP 3.4	SSP5	RCP 3.4-SSP5	Former Soviet Union	48696.2	49192.3	50127.1	51400.6	52682.4	53793.7	54496.9	54711.1	54283.3	53482.7
GFPM	Total Forest Non-soil C Stock (MtC)	RCP 3.4	SSP5	RCP 3.4-SSP5	Latin America	97735.7	94287.5	91438.9	89655.4	88443.1	86545	83721.5	81286.2	78596.7	75474	#REF!
GFPM	Total Forest Non-soil C Stock (MtC)	RCP 3.4	SSP5	RCP 3.4-SSP5	North America	45357.1	47912.2	50607.5	52843	54434.7	55593.8	56149.3	56514.8	56575.6	56495.8
GFPM	Total Forest Non-soil C Stock (MtC)	RCP 4.5	SSP1	RCP 4.5-SSP1	Africa	42295.7	40482.1	37856	35596.6	33697.6	32362.4	31265	30202.5	29290.5	28536.5
GFPM	Total Forest Non-soil C Stock (MtC)	RCP 4.5	SSP1	RCP 4.5-SSP1	Asia	36749.7	38196.2	39362.8	41119.5	43612.1	47260.7	52218.5	58525.3	66525.9	76726.9
GFPM	Total Forest Non-soil C Stock (MtC)	RCP 4.5	SSP1	RCP 4.5-SSP1	Europe	15643.4	18002.6	20301.4	22618.7	24921.6	27530.9	30474.6	33908.8	37917.5	42698
GFPM	Total Forest Non-soil C Stock (MtC)	RCP 4.5	SSP1	RCP 4.5-SSP1	Former Soviet Union	48696.2	49192.3	49972	51090.8	52419.8	53894.9	55326.8	56696	57947.2	59318
GFPM	Total Forest Non-soil C Stock (MtC)	RCP 4.5	SSP1	RCP 4.5-SSP1	Latin America	97735.7	94287.5	91252.5	89439.5	88604	88302.2	88359.6	88531.6	88709.1	88998.2	#REF!
GFPM	Total Forest Non-soil C Stock (MtC)	RCP 4.5	SSP1	RCP 4.5-SSP1	North America	45357.1	47912.2	50418.4	52650.7	54584.5	56532.2	58562.1	60885.2	63490.7	66438.8
GFPM	Total Forest Non-soil C Stock (MtC)	RCP 4.5	SSP2	RCP 4.5-SSP2	Africa	42295.7	40482.1	37905.8	35673.5	33756.1	32345.3	31120.2	30055.7	29272.1	28718.6
GFPM	Total Forest Non-soil C Stock (MtC)	RCP 4.5	SSP2	RCP 4.5-SSP2	Asia	36749.7	38196.2	39577.8	41805.5	45169.2	50004.3	56509.4	65228.4	76551.3	91032.5
GFPM	Total Forest Non-soil C Stock (MtC)	RCP 4.5	SSP2	RCP 4.5-SSP2	Europe	15643.4	18002.6	20437.8	23125.5	26086.4	29522	33495.2	38207.9	43751.8	50303.9
GFPM	Total Forest Non-soil C Stock (MtC)	RCP 4.5	SSP2	RCP 4.5-SSP2	Former Soviet Union	48696.2	49192.3	50082.8	51285.3	52755.8	54398.7	56137.6	57965.2	59888	62025.5
GFPM	Total Forest Non-soil C Stock (MtC)	RCP 4.5	SSP2	RCP 4.5-SSP2	Latin America	97735.7	94287.5	91320.5	89227.6	87950.2	87173.6	86751.5	86707.3	86973.6	87555.3	#REF!
GFPM	Total Forest Non-soil C Stock (MtC)	RCP 4.5	SSP2	RCP 4.5-SSP2	North America	45357.1	47912.2	50584.4	53243	55895.4	58712.1	61726.6	65087.3	68768	72619.9
GFPM	Total Forest Non-soil C Stock (MtC)	RCP 4.5	SSP3	RCP 4.5-SSP3	Africa	42295.7	40482.1	37932.5	35708.4	33765.6	32366.3	31199.3	29904.5	28587.1	27213.8
GFPM	Total Forest Non-soil C Stock (MtC)	RCP 4.5	SSP3	RCP 4.5-SSP3	Asia	36749.7	38196.2	39681.9	42168.9	46048.3	51950.2	60262.6	71265.1	85578.2	104163
GFPM	Total Forest Non-soil C Stock (MtC)	RCP 4.5	SSP3	RCP 4.5-SSP3	Europe	15643.4	18002.6	20521.7	23449.6	26846.3	30994.7	36057	42071.4	49167.2	57600.9
GFPM	Total Forest Non-soil C Stock (MtC)	RCP 4.5	SSP3	RCP 4.5-SSP3	Former Soviet Union	48696.2	49192.3	50102.2	51292.4	52728.1	54399.8	56245.7	58132.3	60173.6	62472.6
GFPM	Total Forest Non-soil C Stock (MtC)	RCP 4.5	SSP3	RCP 4.5-SSP3	Latin America	97735.7	94287.5	91317.7	88926.9	87148.8	85692.8	84480.1	83222.4	81912.8	80761.1	#REF!
GFPM	Total Forest Non-soil C Stock (MtC)	RCP 4.5	SSP3	RCP 4.5-SSP3	North America	45357.1	47912.2	50675.1	53616.7	56729.1	60243.4	64224.5	68682	73561.7	78729.3
GFPM	Total Forest Non-soil C Stock (MtC)	RCP 4.5	SSP4	RCP 4.5-SSP4	Africa	42295.7	40482.1	37904.7	35671.3	33753	32397.5	31282.4	30344.7	29659.4	29077.3
GFPM	Total Forest Non-soil C Stock (MtC)	RCP 4.5	SSP4	RCP 4.5-SSP4	Asia	36749.7	38196.2	39575.9	41807.7	45184.5	50277.5	57350.1	67036.1	79926.7	96481.2
GFPM	Total Forest Non-soil C Stock (MtC)	RCP 4.5	SSP4	RCP 4.5-SSP4	Europe	15643.4	18002.6	20439.1	23131.9	26103.2	29653.8	33876.1	38983.7	45131	52412.1
GFPM	Total Forest Non-soil C Stock (MtC)	RCP 4.5	SSP4	RCP 4.5-SSP4	Former Soviet Union	48696.2	49192.3	50078.4	51276.4	52743.4	54379.2	56140.7	58013.9	60079.5	62413.6
GFPM	Total Forest Non-soil C Stock (MtC)	RCP 4.5	SSP4	RCP 4.5-SSP4	Latin America	97735.7	94287.5	91306.5	89197	87901.5	87079.2	86620.1	86472.6	86620.9	86861.4	#REF!
GFPM	Total Forest Non-soil C Stock (MtC)	RCP 4.5	SSP4	RCP 4.5-SSP4	North America	45357.1	47912.2	50586	53250.2	55914	58826.6	62040.4	65694.5	69727.3	73954.7
GFPM	Total Forest Non-soil C Stock (MtC)	RCP 4.5	SSP5	RCP 4.5-SSP5	Africa	42295.7	40482.1	37914.6	35609.8	33615.1	31953.2	30272.4	28859.3	27637.3	26600.8
GFPM	Total Forest Non-soil C Stock (MtC)	RCP 4.5	SSP5	RCP 4.5-SSP5	Asia	36749.7	38196.2	39590.3	41288.2	43200.2	45305.2	47430.3	50397.7	54155.3	58975
GFPM	Total Forest Non-soil C Stock (MtC)	RCP 4.5	SSP5	RCP 4.5-SSP5	Europe	15643.4	18002.6	20428.4	22718.8	24737.2	26709	28620.6	30952.2	33697.5	36944.1
GFPM	Total Forest Non-soil C Stock (MtC)	RCP 4.5	SSP5	RCP 4.5-SSP5	Former Soviet Union	48696.2	49192.3	50114.5	51423.8	52814.3	54189.6	55283.3	56180	56735.7	57251.5
GFPM	Total Forest Non-soil C Stock (MtC)	RCP 4.5	SSP5	RCP 4.5-SSP5	Latin America	97735.7	94287.5	91418.6	89963.9	89463.9	89155.5	88722.6	88339.8	88063.8	88211	#REF!
GFPM	Total Forest Non-soil C Stock (MtC)	RCP 4.5	SSP5	RCP 4.5-SSP5	North America	45357.1	47912.2	50574.5	52813.5	54478.8	55864.2	56970.2	58208.1	59535.6	60946.1
GFPM	Total Forest Non-soil C Stock (MtC)	Baseline	SSP1	Baseline-SSP1	Africa	42295.7	40482.1	37855.3	35548.3	33589.9	32153	30907.1	29527.7	28103.2	26794.7
GFPM	Total Forest Non-soil C Stock (MtC)	Baseline	SSP1	Baseline-SSP1	Asia	36749.7	38196.2	39360.9	41044.6	43401.8	46809.9	51405	56984.7	63713.9	72517.3
GFPM	Total Forest Non-soil C Stock (MtC)	Baseline	SSP1	Baseline-SSP1	Europe	15643.4	18002.6	20300	22595.7	24851.5	27373.3	30183.2	33353.9	36927.1	41177.2
GFPM	Total Forest Non-soil C Stock (MtC)	Baseline	SSP1	Baseline-SSP1	Former Soviet Union	48696.2	49192.3	49970	51077.7	52384.7	53830	55209.2	56468.7	57533.5	58693
GFPM	Total Forest Non-soil C Stock (MtC)	Baseline	SSP1	Baseline-SSP1	Latin America	97735.7	94287.5	91250.2	89397.7	88490.8	88056	87918.7	87663.3	87129.5	87085.9	#REF!
GFPM	Total Forest Non-soil C Stock (MtC)	Baseline	SSP1	Baseline-SSP1	North America	45357.1	47912.2	50415.8	52637.3	54546.5	56453.4	58409.3	60610.8	63026.6	65768.8
GFPM	Total Forest Non-soil C Stock (MtC)	RCP 6.0	SSP2	RCP 6.0-SSP2	Africa	42295.7	40482.1	37898.9	35536.9	33462.9	31897.6	30502	29296	28378.7	27627.4
GFPM	Total Forest Non-soil C Stock (MtC)	RCP 6.0	SSP2	RCP 6.0-SSP2	Asia	36749.7	38196.2	39550.3	41569	44557.7	48934.4	54958.1	63063.5	73695.4	87512.5
GFPM	Total Forest Non-soil C Stock (MtC)	RCP 6.0	SSP2	RCP 6.0-SSP2	Europe	15643.4	18002.6	20419.5	23039.1	25872.3	29149.2	32931.7	37423.7	42721.7	49001.4
GFPM	Total Forest Non-soil C Stock (MtC)	RCP 6.0	SSP2	RCP 6.0-SSP2	Former Soviet Union	48696.2	49192.3	50074.2	51242.3	52656.1	54216	55866.6	57589.8	59399.6	61402.7
GFPM	Total Forest Non-soil C Stock (MtC)	RCP 6.0	SSP2	RCP 6.0-SSP2	Latin America	97735.7	94287.5	91307.8	89108.3	87637.5	86641.2	85986.2	85695.1	85711.1	86167.4	#REF!
GFPM	Total Forest Non-soil C Stock (MtC)	RCP 6.0	SSP2	RCP 6.0-SSP2	North America	45357.1	47912.2	50564.9	53184	55773	58503.6	61407.3	64645.6	68186.5	71911
GFPM	Total Forest Non-soil C Stock (MtC)	RCP 6.0	SSP3	RCP 6.0-SSP3	Africa	42295.7	40482.1	37901.6	35478.1	33309.5	31657.2	30182.3	28631.6	27056.9	25564.5
GFPM	Total Forest Non-soil C Stock (MtC)	RCP 6.0	SSP3	RCP 6.0-SSP3	Asia	36749.7	38196.2	39574.4	41675.7	44949.1	50070.8	57491	67327.9	80200.4	97602.8
GFPM	Total Forest Non-soil C Stock (MtC)	RCP 6.0	SSP3	RCP 6.0-SSP3	Europe	15643.4	18002.6	20447.6	23214.7	26339.9	30146.8	34765.5	40250.4	46742.1	54601
GFPM	Total Forest Non-soil C Stock (MtC)	RCP 6.0	SSP3	RCP 6.0-SSP3	Former Soviet Union	48696.2	49192.3	50063.7	51156.4	52453.7	53867.9	55386.4	56959.2	58696.4	60696.3
GFPM	Total Forest Non-soil C Stock (MtC)	RCP 6.0	SSP3	RCP 6.0-SSP3	Latin America	97735.7	94287.5	91259.3	88679.4	86566.7	84694.1	83001.8	81233.3	79480.3	78236.3	#REF!
GFPM	Total Forest Non-soil C Stock (MtC)	RCP 6.0	SSP3	RCP 6.0-SSP3	North America	45357.1	47912.2	50595.2	53405.2	56356.6	59654.3	63367.8	67496.3	71975.7	76645
GFPM	Total Forest Non-soil C Stock (MtC)	RCP 6.0	SSP4	RCP 6.0-SSP4	Africa	42295.7	40482.1	37897.8	35579.1	33559.8	32106	30881.3	29823.3	29067.6	28511.5
GFPM	Total Forest Non-soil C Stock (MtC)	RCP 6.0	SSP4	RCP 6.0-SSP4	Asia	36749.7	38196.2	39548.8	41634.2	44757	49547.4	56303.3	65565.6	77933.6	94149.4
GFPM	Total Forest Non-soil C Stock (MtC)	RCP 6.0	SSP4	RCP 6.0-SSP4	Europe	15643.4	18002.6	20420.7	23061.7	25941.5	29377.1	33457.8	38396.4	44349.1	51491.8
GFPM	Total Forest Non-soil C Stock (MtC)	RCP 6.0	SSP4	RCP 6.0-SSP4	Former Soviet Union	48696.2	49192.3	50069.7	51238.8	52660.9	54227.4	55918.6	57712.5	59692	61963.7
GFPM	Total Forest Non-soil C Stock (MtC)	RCP 6.0	SSP4	RCP 6.0-SSP4	Latin America	97735.7	94287.5	91293.9	89111.4	87687.3	86717.1	86101.4	85782.6	85741.4	85970.5	#REF!
GFPM	Total Forest Non-soil C Stock (MtC)	RCP 6.0	SSP4	RCP 6.0-SSP4	North America	45357.1	47912.2	50566.4	53196	55808.2	58651.8	61778.1	65331.2	69253.3	73436.3
GFPM	Total Forest Non-soil C Stock (MtC)	RCP 6.0	SSP5	RCP 6.0-SSP5	Africa	42295.7	40482.1	37907.6	35447.6	33258.7	31603.8	30113.2	28886.1	27838.3	26943.4
GFPM	Total Forest Non-soil C Stock (MtC)	RCP 6.0	SSP5	RCP 6.0-SSP5	Asia	36749.7	38196.2	39563.2	41007.4	42455.4	44405.6	46780.7	49969.4	53971.4	59063.3
GFPM	Total Forest Non-soil C Stock (MtC)	RCP 6.0	SSP5	RCP 6.0-SSP5	Europe	15643.4	18002.6	20410.5	22615.7	24472.8	26369.6	28319.5	30682	33468.8	36758.5
GFPM	Total Forest Non-soil C Stock (MtC)	RCP 6.0	SSP5	RCP 6.0-SSP5	Former Soviet Union	48696.2	49192.3	50105.9	51382	52716.2	54034.8	55104.3	55979.1	56500	56978.7
GFPM	Total Forest Non-soil C Stock (MtC)	RCP 6.0	SSP5	RCP 6.0-SSP5	Latin America	97735.7	94287.5	91405.9	89821.8	89076.8	88713.9	88462.6	88271.7	88155.2	88426.1	#REF!
GFPM	Total Forest Non-soil C Stock (MtC)	RCP 6.0	SSP5	RCP 6.0-SSP5	North America	45357.1	47912.2	50555	52753.8	54338.9	55662.9	56726	57918.7	59210.4	60582.2
GFPM	Total Forest Non-soil C Stock (MtC)	Baseline	SSP2	Baseline-SSP2	Africa	42295.7	40482.1	37850.4	35438.9	33339.3	31729	30279.1	29023.1	28002.3	27102.2
GFPM	Total Forest Non-soil C Stock (MtC)	Baseline	SSP2	Baseline-SSP2	Asia	36749.7	38196.2	39353.5	41126.1	43881.4	48017.7	53752.4	61521.6	71823	85218.8
GFPM	Total Forest Non-soil C Stock (MtC)	Baseline	SSP2	Baseline-SSP2	Europe	15643.4	18002.6	20305.4	22744.3	25334.3	28306.9	31719.3	35799.9	40610.6	46252.9
GFPM	Total Forest Non-soil C Stock (MtC)	Baseline	SSP2	Baseline-SSP2	Former Soviet Union	48696.2	49192.3	49951.8	50966.2	52201.4	53618.6	55071.7	56549.1	58044.3	59683.6
GFPM	Total Forest Non-soil C Stock (MtC)	Baseline	SSP2	Baseline-SSP2	Latin America	97735.7	94287.5	91194.4	88867.2	87234.7	86042.5	85168.8	84658.1	84420.3	84654	#REF!
GFPM	Total Forest Non-soil C Stock (MtC)	Baseline	SSP2	Baseline-SSP2	North America	45357.1	47912.2	50421.6	52834.9	55164.4	57577.9	60157.6	63075.7	66339.7	70011.8
GFPM	Total Forest Non-soil C Stock (MtC)	Baseline	SSP3	Baseline-SSP3	Africa	42295.7	40482.1	37844.6	35363.4	33166.3	31463.9	29925.7	28316.6	26612	24987.2
GFPM	Total Forest Non-soil C Stock (MtC)	Baseline	SSP3	Baseline-SSP3	Asia	36749.7	38196.2	39345	41191.2	44240.6	49116.3	56264.1	65771.4	78553.7	95987.9
GFPM	Total Forest Non-soil C Stock (MtC)	Baseline	SSP3	Baseline-SSP3	Europe	15643.4	18002.6	20311.6	22876.9	25751.7	29242.1	33491.8	38536.7	44468.1	51536.7
GFPM	Total Forest Non-soil C Stock (MtC)	Baseline	SSP3	Baseline-SSP3	Former Soviet Union	48696.2	49192.3	49931	50850.1	51951.7	53188.5	54469.5	55743.8	57137.5	58740.1
GFPM	Total Forest Non-soil C Stock (MtC)	Baseline	SSP3	Baseline-SSP3	Latin America	97735.7	94287.5	91130.9	88401.7	86110.3	84023.1	82093.5	80058.1	78036.5	76389.5	#REF!
GFPM	Total Forest Non-soil C Stock (MtC)	Baseline	SSP3	Baseline-SSP3	North America	45357.1	47912.2	50428.4	53000.1	55654.4	58614.5	61970.7	65753.5	69923.3	74505.9
GFPM	Total Forest Non-soil C Stock (MtC)	Baseline	SSP4	Baseline-SSP4	Africa	42295.7	40482.1	37849	35481	33435.7	31940	30662.6	29541.2	28704.9	28001.4
GFPM	Total Forest Non-soil C Stock (MtC)	Baseline	SSP4	Baseline-SSP4	Asia	36749.7	38196.2	39351.8	41193.1	44087.1	48619.3	55137.4	64099.4	76165.2	92200.3
GFPM	Total Forest Non-soil C Stock (MtC)	Baseline	SSP4	Baseline-SSP4	Europe	15643.4	18002.6	20306.7	22767.4	25405	28541	32275.7	36828.8	42298.7	48821.4
GFPM	Total Forest Non-soil C Stock (MtC)	Baseline	SSP4	Baseline-SSP4	Former Soviet Union	48696.2	49192.3	49947.2	50962.9	52206.8	53631.9	55128.2	56686.2	58371.6	60290.1
GFPM	Total Forest Non-soil C Stock (MtC)	Baseline	SSP4	Baseline-SSP4	Latin America	97735.7	94287.5	91180.5	88870.6	87285.6	86122.8	85296.4	84764.4	84472.8	84389.6	#REF!
GFPM	Total Forest Non-soil C Stock (MtC)	Baseline	SSP4	Baseline-SSP4	North America	45357.1	47912.2	50423	52847.1	55200.2	57733.5	60550.4	63803.3	67502.5	71676.8
GFPM	Total Forest Non-soil C Stock (MtC)	Baseline	SSP5	Baseline-SSP5	Africa	42295.7	40482.1	37858.9	35347.6	33125.8	31429.3	29882	28607.7	27491.4	26531.6
GFPM	Total Forest Non-soil C Stock (MtC)	Baseline	SSP5	Baseline-SSP5	Asia	36749.7	38196.2	39366.3	40515.8	41584.2	43069.2	44947.2	47537.9	51001.9	55757.5
GFPM	Total Forest Non-soil C Stock (MtC)	Baseline	SSP5	Baseline-SSP5	Europe	15643.4	18002.6	20296	22329.4	23939.9	25545.5	27163.5	29129.2	31470.5	34322.2
GFPM	Total Forest Non-soil C Stock (MtC)	Baseline	SSP5	Baseline-SSP5	Former Soviet Union	48696.2	49192.3	49983.5	51100.6	52267.7	53432.2	54308	54926.1	55126.4	55212.5
GFPM	Total Forest Non-soil C Stock (MtC)	Baseline	SSP5	Baseline-SSP5	Latin America	97735.7	94287.5	91292.4	89590.8	88690.4	88137.7	87679.1	87286.8	87108.2	87314.5	#REF!
GFPM	Total Forest Non-soil C Stock (MtC)	Baseline	SSP5	Baseline-SSP5	North America	45357.1	47912.2	50411.6	52378.2	53711.2	54794.1	55569.7	56398	57302.1	58323.7
GLOBIOM	Total Forest Non-soil C Stock (MtC)	RCP 1.9	SSP1	RCP 1.9-SSP1	Africa	81527	83185	85472	87723	89694	92003	94067	96290	99044	101095
GLOBIOM	Total Forest Non-soil C Stock (MtC)	RCP 1.9	SSP1	RCP 1.9-SSP1	ASIA	37632	38548	40305	42966	45665	48720	51337	54053	56230	58724
GLOBIOM	Total Forest Non-soil C Stock (MtC)	RCP 1.9	SSP1	RCP 1.9-SSP1	Europe	11730	12394	13141	13789	14565	15290	15905	16493	17149	17802
GLOBIOM	Total Forest Non-soil C Stock (MtC)	RCP 1.9	SSP1	RCP 1.9-SSP1	Former Soviet Union	39084	41688	43912	45785	47314	48622	49666	50614	51473	52163
GLOBIOM	Total Forest Non-soil C Stock (MtC)	RCP 1.9	SSP1	RCP 1.9-SSP1	Latin America	71894	69995	71348	73210	75765	78597	82238	85922	90165	94922	#REF!
GLOBIOM	Total Forest Non-soil C Stock (MtC)	RCP 1.9	SSP1	RCP 1.9-SSP1	North America	39012	40127	41564	42838	44218	45441	46199	46203	45999	45492
GLOBIOM	Total Forest Non-soil C Stock (MtC)	RCP 1.9	SSP2	RCP 1.9-SSP2	Africa	81527	83323	86002	88052	88823	90771	92728	94483	96834	99280
GLOBIOM	Total Forest Non-soil C Stock (MtC)	RCP 1.9	SSP2	RCP 1.9-SSP2	ASIA	37632	38809	40914	43399	46062	49075	51652	53704	55666	57854
GLOBIOM	Total Forest Non-soil C Stock (MtC)	RCP 1.9	SSP2	RCP 1.9-SSP2	Europe	11730	12410	13163	13803	14495	15063	15502	15978	16490	16998
GLOBIOM	Total Forest Non-soil C Stock (MtC)	RCP 1.9	SSP2	RCP 1.9-SSP2	Former Soviet Union	39084	41692	43918	45783	47308	48611	49656	50597	51461	52129
GLOBIOM	Total Forest Non-soil C Stock (MtC)	RCP 1.9	SSP2	RCP 1.9-SSP2	Latin America	71894	69997	71275	73096	75506	78620	81992	85619	90074	94796	#REF!
GLOBIOM	Total Forest Non-soil C Stock (MtC)	RCP 1.9	SSP2	RCP 1.9-SSP2	North America	39012	40152	41641	42913	44278	45530	46222	46040	45434	44880
GLOBIOM	Total Forest Non-soil C Stock (MtC)	RCP 2.6	SSP1	RCP 2.6-SSP1	Africa	81527	83109	84874	86525	88028	90032	92253	94443	96892	99762
GLOBIOM	Total Forest Non-soil C Stock (MtC)	RCP 2.6	SSP1	RCP 2.6-SSP1	ASIA	37632	38358	39877	42214	45029	48054	51209	54294	56949	59219
GLOBIOM	Total Forest Non-soil C Stock (MtC)	RCP 2.6	SSP1	RCP 2.6-SSP1	Europe	11730	12372	13058	13675	14377	15110	15787	16469	17148	17826
GLOBIOM	Total Forest Non-soil C Stock (MtC)	RCP 2.6	SSP1	RCP 2.6-SSP1	Former Soviet Union	39084	41644	43800	45656	47189	48478	49589	50486	51284	51990
GLOBIOM	Total Forest Non-soil C Stock (MtC)	RCP 2.6	SSP1	RCP 2.6-SSP1	Latin America	71894	69622	70718	72486	74907	77927	81318	85193	89350	93413	#REF!
GLOBIOM	Total Forest Non-soil C Stock (MtC)	RCP 2.6	SSP1	RCP 2.6-SSP1	North America	39012	40059	41364	42612	43949	45215	46408	47382	47832	47667
GLOBIOM	Total Forest Non-soil C Stock (MtC)	RCP 2.6	SSP2	RCP 2.6-SSP2	Africa	81527	83124	84949	86176	87035	89401	91259	93468	96381	99142
GLOBIOM	Total Forest Non-soil C Stock (MtC)	RCP 2.6	SSP2	RCP 2.6-SSP2	ASIA	37632	38482	39991	42049	44304	47155	50018	52312	54287	56018
GLOBIOM	Total Forest Non-soil C Stock (MtC)	RCP 2.6	SSP2	RCP 2.6-SSP2	Europe	11730	12387	13059	13672	14344	14989	15505	15991	16475	16920
GLOBIOM	Total Forest Non-soil C Stock (MtC)	RCP 2.6	SSP2	RCP 2.6-SSP2	Former Soviet Union	39084	41655	43850	45713	47238	48538	49657	50529	51362	52085
GLOBIOM	Total Forest Non-soil C Stock (MtC)	RCP 2.6	SSP2	RCP 2.6-SSP2	Latin America	71894	69852	71036	72769	75261	78263	81380	85019	88708	92343	#REF!
GLOBIOM	Total Forest Non-soil C Stock (MtC)	RCP 2.6	SSP2	RCP 2.6-SSP2	North America	39012	40103	41506	42775	44135	45448	46419	47011	46674	45858
GLOBIOM	Total Forest Non-soil C Stock (MtC)	RCP 3.4	SSP1	RCP 3.4-SSP1	Africa	81527	82908	84352	85643	86844	88514	90065	91785	94105	96487
GLOBIOM	Total Forest Non-soil C Stock (MtC)	RCP 3.4	SSP1	RCP 3.4-SSP1	ASIA	37632	38190	39371	41527	44181	47012	50029	53226	56273	59298
GLOBIOM	Total Forest Non-soil C Stock (MtC)	RCP 3.4	SSP1	RCP 3.4-SSP1	Europe	11730	12351	13007	13591	14245	14916	15585	16289	17006	17730
GLOBIOM	Total Forest Non-soil C Stock (MtC)	RCP 3.4	SSP1	RCP 3.4-SSP1	Former Soviet Union	39084	41626	43758	45559	47067	48347	49445	50393	51181	51849
GLOBIOM	Total Forest Non-soil C Stock (MtC)	RCP 3.4	SSP1	RCP 3.4-SSP1	Latin America	71894	68072	67386	68668	70719	73386	76470	79993	83689	87906	#REF!
GLOBIOM	Total Forest Non-soil C Stock (MtC)	RCP 3.4	SSP1	RCP 3.4-SSP1	North America	39012	39999	41037	41994	43128	44392	45589	46840	48018	48831
GLOBIOM	Total Forest Non-soil C Stock (MtC)	RCP 3.4	SSP2	RCP 3.4-SSP2	Africa	81527	83041	84597	85347	85531	87199	88778	90624	93671	96552
GLOBIOM	Total Forest Non-soil C Stock (MtC)	RCP 3.4	SSP2	RCP 3.4-SSP2	ASIA	37632	38196	39351	41154	43145	45726	48609	51551	54504	56881
GLOBIOM	Total Forest Non-soil C Stock (MtC)	RCP 3.4	SSP2	RCP 3.4-SSP2	Europe	11730	12356	12973	13539	14146	14738	15247	15750	16210	16663
GLOBIOM	Total Forest Non-soil C Stock (MtC)	RCP 3.4	SSP2	RCP 3.4-SSP2	Former Soviet Union	39084	41624	43745	45534	47036	48317	49419	50330	51109	51758
GLOBIOM	Total Forest Non-soil C Stock (MtC)	RCP 3.4	SSP2	RCP 3.4-SSP2	Latin America	71894	68463	68341	69588	71688	74320	77100	79955	83401	86716	#REF!
GLOBIOM	Total Forest Non-soil C Stock (MtC)	RCP 3.4	SSP2	RCP 3.4-SSP2	North America	39012	40031	41267	42443	43783	45111	46301	47539	48427	48565
GLOBIOM	Total Forest Non-soil C Stock (MtC)	RCP 3.4	SSP3	RCP 3.4-SSP3	Africa	81527	83027	84925	86534	87758	89941	91921	93487	94874	95385
GLOBIOM	Total Forest Non-soil C Stock (MtC)	RCP 3.4	SSP3	RCP 3.4-SSP3	ASIA	37632	38473	39900	41999	44301	46969	49209	50900	52334	53789
GLOBIOM	Total Forest Non-soil C Stock (MtC)	RCP 3.4	SSP3	RCP 3.4-SSP3	Europe	11730	12394	13129	13794	14579	15304	15827	16304	16647	16919
GLOBIOM	Total Forest Non-soil C Stock (MtC)	RCP 3.4	SSP3	RCP 3.4-SSP3	Former Soviet Union	39084	41668	43879	45746	47259	48567	49620	50554	51410	52075
GLOBIOM	Total Forest Non-soil C Stock (MtC)	RCP 3.4	SSP3	RCP 3.4-SSP3	Latin America	71894	69912	71070	72649	74762	77240	80324	83484	87153	91276	#REF!
GLOBIOM	Total Forest Non-soil C Stock (MtC)	RCP 3.4	SSP3	RCP 3.4-SSP3	North America	39012	40099	41587	42931	44381	45703	46557	46723	46620	46363
GLOBIOM	Total Forest Non-soil C Stock (MtC)	RCP 3.4	SSP4	RCP 3.4-SSP4	Africa	81527	83041	84597	85347	85531	87199	88778	90624	93671	96552
GLOBIOM	Total Forest Non-soil C Stock (MtC)	RCP 3.4	SSP4	RCP 3.4-SSP4	ASIA	37632	38196	39351	41154	43145	45726	48609	51551	54504	56881
GLOBIOM	Total Forest Non-soil C Stock (MtC)	RCP 3.4	SSP4	RCP 3.4-SSP4	Europe	11730	12356	12973	13539	14146	14738	15247	15750	16210	16663
GLOBIOM	Total Forest Non-soil C Stock (MtC)	RCP 3.4	SSP4	RCP 3.4-SSP4	Former Soviet Union	39084	41624	43745	45534	47036	48317	49419	50330	51109	51758
GLOBIOM	Total Forest Non-soil C Stock (MtC)	RCP 3.4	SSP4	RCP 3.4-SSP4	Latin America	71894	68463	68341	69588	71688	74320	77100	79955	83401	86716	#REF!
GLOBIOM	Total Forest Non-soil C Stock (MtC)	RCP 3.4	SSP4	RCP 3.4-SSP4	North America	39012	40031	41267	42443	43783	45111	46301	47539	48427	48565
GLOBIOM	Total Forest Non-soil C Stock (MtC)	RCP 3.4	SSP5	RCP 3.4-SSP5	Africa	81527	83041	84684.7	84761.5	84538.9	86072.3	87657.2	89522.7	92559.2	95598
GLOBIOM	Total Forest Non-soil C Stock (MtC)	RCP 3.4	SSP5	RCP 3.4-SSP5	ASIA	37632	38196	39155.8	40635	42422.4	44976.5	47818.6	50705.7	53654.5	56059
GLOBIOM	Total Forest Non-soil C Stock (MtC)	RCP 3.4	SSP5	RCP 3.4-SSP5	Europe	11730	12356	12913.6	13396.9	13901.3	14409.3	14821.7	15257	15677.4	16118.2
GLOBIOM	Total Forest Non-soil C Stock (MtC)	RCP 3.4	SSP5	RCP 3.4-SSP5	Former Soviet Union	39084	41624	43745	45534	47036	48317	49419	50330	51109	51758
GLOBIOM	Total Forest Non-soil C Stock (MtC)	RCP 3.4	SSP5	RCP 3.4-SSP5	Latin America	71894	68463	68339	69570.6	71669.3	74300.2	77060.6	79916.7	83359.5	86677.7	#REF!
GLOBIOM	Total Forest Non-soil C Stock (MtC)	RCP 3.4	SSP5	RCP 3.4-SSP5	North America	39012	40031	41266.9	42419.2	43719.5	45009.5	46165.7	47395.9	48282	48421.1
GLOBIOM	Total Forest Non-soil C Stock (MtC)	RCP 4.5	SSP1	RCP 4.5-SSP1	Africa	81527	82565	82971	83414	83990	85132	86936	88800	90479	92773
GLOBIOM	Total Forest Non-soil C Stock (MtC)	RCP 4.5	SSP1	RCP 4.5-SSP1	ASIA	37632	38175	39301	41348	43830	46563	49360	52317	55450	58451
GLOBIOM	Total Forest Non-soil C Stock (MtC)	RCP 4.5	SSP1	RCP 4.5-SSP1	Europe	11730	12337	12947	13480	14115	14771	15424	16125	16852	17607
GLOBIOM	Total Forest Non-soil C Stock (MtC)	RCP 4.5	SSP1	RCP 4.5-SSP1	Former Soviet Union	39084	41621	43741	45518	46987	48217	49288	50231	51031	51729
GLOBIOM	Total Forest Non-soil C Stock (MtC)	RCP 4.5	SSP1	RCP 4.5-SSP1	Latin America	71894	67736	65400	64358	65083	67348	70196	73555	77318	81372	#REF!
GLOBIOM	Total Forest Non-soil C Stock (MtC)	RCP 4.5	SSP1	RCP 4.5-SSP1	North America	39012	39935	40840	41653	42542	43393	44166	45036	45873	46710
GLOBIOM	Total Forest Non-soil C Stock (MtC)	RCP 4.5	SSP2	RCP 4.5-SSP2	Africa	81527	82697	83541	83440	84063	85278	86212	88347	91331	94507
GLOBIOM	Total Forest Non-soil C Stock (MtC)	RCP 4.5	SSP2	RCP 4.5-SSP2	ASIA	37632	38143	39057	40609	42598	45015	47455	50367	53601	56520
GLOBIOM	Total Forest Non-soil C Stock (MtC)	RCP 4.5	SSP2	RCP 4.5-SSP2	Europe	11730	12332	12922	13449	14012	14550	15033	15554	16078	16585
GLOBIOM	Total Forest Non-soil C Stock (MtC)	RCP 4.5	SSP2	RCP 4.5-SSP2	Former Soviet Union	39084	41618	43724	45475	46923	48115	49185	50108	50885	51535
GLOBIOM	Total Forest Non-soil C Stock (MtC)	RCP 4.5	SSP2	RCP 4.5-SSP2	Latin America	71894	67736	65588	64875	66188	68411	70776	73510	76428	79607	#REF!
GLOBIOM	Total Forest Non-soil C Stock (MtC)	RCP 4.5	SSP2	RCP 4.5-SSP2	North America	39012	39969	40968	41889	42970	44175	45309	46599	47825	48926
GLOBIOM	Total Forest Non-soil C Stock (MtC)	RCP 4.5	SSP3	RCP 4.5-SSP3	Africa	81527	83006	84656	85722	86409	87878	89554	91050	93096	95200
GLOBIOM	Total Forest Non-soil C Stock (MtC)	RCP 4.5	SSP3	RCP 4.5-SSP3	ASIA	37632	38211	39301	40947	43006	45615	48273	50500	52123	53379
GLOBIOM	Total Forest Non-soil C Stock (MtC)	RCP 4.5	SSP3	RCP 4.5-SSP3	Europe	11730	12367	13061	13706	14453	15200	15869	16353	16724	16987
GLOBIOM	Total Forest Non-soil C Stock (MtC)	RCP 4.5	SSP3	RCP 4.5-SSP3	Former Soviet Union	39084	41632	43755	45563	47076	48365	49459	50348	51118	51822
GLOBIOM	Total Forest Non-soil C Stock (MtC)	RCP 4.5	SSP3	RCP 4.5-SSP3	Latin America	71894	69253	69908	71238	73065	75617	78171	81023	84368	87290	#REF!
GLOBIOM	Total Forest Non-soil C Stock (MtC)	RCP 4.5	SSP3	RCP 4.5-SSP3	North America	39012	40059	41477	42833	44231	45593	46859	48022	48752	48666
GLOBIOM	Total Forest Non-soil C Stock (MtC)	Baseline	SSP1	Baseline-SSP1	Africa	81527	82362	82145	80746	80225	80482	81589	83264	84943	86846
GLOBIOM	Total Forest Non-soil C Stock (MtC)	Baseline	SSP1	Baseline-SSP1	ASIA	37632	38200	39296	41244	43506	45863	48266	50800	53379	55944
GLOBIOM	Total Forest Non-soil C Stock (MtC)	Baseline	SSP1	Baseline-SSP1	Europe	11730	12334	12917	13417	14007	14562	15096	15651	16212	16828
GLOBIOM	Total Forest Non-soil C Stock (MtC)	Baseline	SSP1	Baseline-SSP1	Former Soviet Union	39084	41620	43731	45494	46926	48121	49155	50052	50841	51573
GLOBIOM	Total Forest Non-soil C Stock (MtC)	Baseline	SSP1	Baseline-SSP1	Latin America	71894	67630	64937	63077	61744	60852	60407	60343	60600	61120	#REF!
GLOBIOM	Total Forest Non-soil C Stock (MtC)	Baseline	SSP1	Baseline-SSP1	North America	39012	39893	40788	41542	42358	43069	43716	44380	44871	45490
GLOBIOM	Total Forest Non-soil C Stock (MtC)	RCP 6.0	SSP2	RCP 6.0-SSP2	Africa	81527	82302	81795	79900	78144	76401	74966	74980	76778	79222
GLOBIOM	Total Forest Non-soil C Stock (MtC)	RCP 6.0	SSP2	RCP 6.0-SSP2	ASIA	37632	38136	38926	40108	41665	43561	45501	47913	50556	52975
GLOBIOM	Total Forest Non-soil C Stock (MtC)	RCP 6.0	SSP2	RCP 6.0-SSP2	Europe	11730	12313	12839	13308	13824	14272	14657	15077	15471	15880
GLOBIOM	Total Forest Non-soil C Stock (MtC)	RCP 6.0	SSP2	RCP 6.0-SSP2	Former Soviet Union	39084	41615	43709	45435	46822	47965	48968	49844	50615	51326
GLOBIOM	Total Forest Non-soil C Stock (MtC)	RCP 6.0	SSP2	RCP 6.0-SSP2	Latin America	71894	67797	64983	62965	61836	60903	60194	59664	59270	59050	#REF!
GLOBIOM	Total Forest Non-soil C Stock (MtC)	RCP 6.0	SSP2	RCP 6.0-SSP2	North America	39012	39870	40762	41515	42325	43054	43721	44407	44955	45575
GLOBIOM	Total Forest Non-soil C Stock (MtC)	RCP 6.0	SSP3	RCP 6.0-SSP3	Africa	81527	82202	81784	80433	78746	77565	76855	75992	75190	74921
GLOBIOM	Total Forest Non-soil C Stock (MtC)	RCP 6.0	SSP3	RCP 6.0-SSP3	ASIA	37632	38043	38562	39457	40770	42429	44148	45897	47587	49235
GLOBIOM	Total Forest Non-soil C Stock (MtC)	RCP 6.0	SSP3	RCP 6.0-SSP3	Europe	11730	12332	12899	13439	14025	14554	15063	15577	16055	16509
GLOBIOM	Total Forest Non-soil C Stock (MtC)	RCP 6.0	SSP3	RCP 6.0-SSP3	Former Soviet Union	39084	41611	43692	45404	46778	47910	48868	49695	50421	51094
GLOBIOM	Total Forest Non-soil C Stock (MtC)	RCP 6.0	SSP3	RCP 6.0-SSP3	Latin America	71894	67569	64368	61619	59161	57191	55401	53745	52398	51295	#REF!
GLOBIOM	Total Forest Non-soil C Stock (MtC)	RCP 6.0	SSP3	RCP 6.0-SSP3	North America	39012	39789	40434	41092	41614	42157	42669	43266	43946	44699
GLOBIOM	Total Forest Non-soil C Stock (MtC)	RCP 6.0	SSP4	RCP 6.0-SSP4	Former Soviet Union	39084	41615	43709	45435	46822	47965	48968	49844	50615	51326
GLOBIOM	Total Forest Non-soil C Stock (MtC)	RCP 6.0	SSP4	RCP 6.0-SSP4	Latin America	71894	67797	64983	62965	61836	60903	60194	59664	59270	59050	#REF!
GLOBIOM	Total Forest Non-soil C Stock (MtC)	RCP 6.0	SSP4	RCP 6.0-SSP4	North America	39012	39870	40762	41515	42325	43054	43721	44407	44955	45575
GLOBIOM	Total Forest Non-soil C Stock (MtC)	RCP 6.0	SSP4	RCP 6.0-SSP4	Europe	11730	12313	12839	13308	13824	14272	14657	15077	15471	15880
GLOBIOM	Total Forest Non-soil C Stock (MtC)	RCP 6.0	SSP4	RCP 6.0-SSP4	ASIA	37632	38136	38926	40108	41665	43561	45501	47913	50556	52975
GLOBIOM	Total Forest Non-soil C Stock (MtC)	RCP 6.0	SSP4	RCP 6.0-SSP4	Africa	81527	82302	81795	79900	78144	76401	74966	74980	76778	79222
GLOBIOM	Total Forest Non-soil C Stock (MtC)	Baseline	SSP5	Baseline-SSP5	Former Soviet Union	39084	41615	43708.3	45381	46768.8	47893.6	48878.7	49717.6	50408.3	51114.1
GLOBIOM	Total Forest Non-soil C Stock (MtC)	Baseline	SSP5	Baseline-SSP5	Latin America	71894	67797	65010.2	62926.3	61785.8	61044.5	60475.2	59967.7	59680.9	59573.1	#REF!
GLOBIOM	Total Forest Non-soil C Stock (MtC)	Baseline	SSP5	Baseline-SSP5	North America	39012	39870	40628	41214.8	41835.9	42350.7	42836.3	43264.8	43601.2	44039.3
GLOBIOM	Total Forest Non-soil C Stock (MtC)	Baseline	SSP5	Baseline-SSP5	Europe	11730	12313	12760.7	13166.9	13646.5	14106.1	14527.1	14989.8	15413.9	15865.4
GLOBIOM	Total Forest Non-soil C Stock (MtC)	Baseline	SSP5	Baseline-SSP5	ASIA	37632	38136	38666.6	39322.4	40559.5	42495.4	44556.6	47120.2	49840	52528.3
GLOBIOM	Total Forest Non-soil C Stock (MtC)	Baseline	SSP5	Baseline-SSP5	Africa	81527	82302	81646.3	78541.1	75228.5	73030.3	72045.8	72493.3	75084	78054.1
GLOBIOM	Roundwood Harvest (Mm3/yr)	RCP 1.9	SSP1	RCP 1.9-SSP1	Africa	42.0715	81.6314	144.142	217.791	440.236	634.932	760.303	906.161	1044.91	1169.93
GLOBIOM	Roundwood Harvest (Mm3/yr)	RCP 1.9	SSP1	RCP 1.9-SSP1	ASIA	377.976	496.666	618.209	742.872	864.48	952.843	1052.7	1212.36	1352.94	1504.14
GLOBIOM	Roundwood Harvest (Mm3/yr)	RCP 1.9	SSP1	RCP 1.9-SSP1	Europe	360.259	339.571	381.831	408.997	436.515	468.15	501.438	546.194	577.722	604.298
GLOBIOM	Roundwood Harvest (Mm3/yr)	RCP 1.9	SSP1	RCP 1.9-SSP1	Former Soviet Union	134.432	177.789	195.363	206.287	214.394	222.25	238.466	255.134	270.785	286.742
GLOBIOM	Roundwood Harvest (Mm3/yr)	RCP 1.9	SSP1	RCP 1.9-SSP1	Latin America	175.639	186.249	274.056	321.477	376.61	458.778	567.709	730.009	890.495	1056.09
GLOBIOM	Roundwood Harvest (Mm3/yr)	RCP 1.9	SSP1	RCP 1.9-SSP1	North America	446.372	485.993	502.994	521.025	540.761	567.762	597.774	636.378	675.673	728.727
GLOBIOM	Roundwood Harvest (Mm3/yr)	RCP 1.9	SSP2	RCP 1.9-SSP2	Africa	42.0715	81.6314	155.361	259.086	465.749	742.244	974.369	1125.33	1277.92	1427.24
GLOBIOM	Roundwood Harvest (Mm3/yr)	RCP 1.9	SSP2	RCP 1.9-SSP2	ASIA	377.976	496.677	610.365	699.034	835.255	1023.74	1174.4	1328.24	1500.21	1627.73
GLOBIOM	Roundwood Harvest (Mm3/yr)	RCP 1.9	SSP2	RCP 1.9-SSP2	Europe	360.259	339.562	383.762	411.344	443.568	485.339	516.233	542.074	567.659	579.239
GLOBIOM	Roundwood Harvest (Mm3/yr)	RCP 1.9	SSP2	RCP 1.9-SSP2	Former Soviet Union	134.432	177.789	196.457	212.836	228.234	245.081	260.996	276.149	290.611	317.492
GLOBIOM	Roundwood Harvest (Mm3/yr)	RCP 1.9	SSP2	RCP 1.9-SSP2	Latin America	175.639	186.247	283.083	342.393	437.822	593.744	765.734	909.118	1080.15	1253.65
GLOBIOM	Roundwood Harvest (Mm3/yr)	RCP 1.9	SSP2	RCP 1.9-SSP2	North America	446.372	485.993	510.196	533.439	558.975	589.023	630.469	673.91	727.232	779.274
GLOBIOM	Roundwood Harvest (Mm3/yr)	RCP 1.9	SSP4	RCP 1.9-SSP4	Africa	42.0715	81.6314	128.956	180.652	310.904	527.393	691.335	837.906	995.992	1172.88
GLOBIOM	Roundwood Harvest (Mm3/yr)	RCP 1.9	SSP4	RCP 1.9-SSP4	ASIA	377.976	496.677	595.119	663.963	755.99	879.669	1028.18	1180	1332.86	1459.92
GLOBIOM	Roundwood Harvest (Mm3/yr)	RCP 1.9	SSP4	RCP 1.9-SSP4	Europe	360.259	339.562	385.196	413.586	442.433	474.887	497.529	517.296	540.921	562.436
GLOBIOM	Roundwood Harvest (Mm3/yr)	RCP 1.9	SSP4	RCP 1.9-SSP4	Former Soviet Union	134.432	177.789	196.698	212.885	228.812	246.537	262.971	278.021	293.935	308.397
GLOBIOM	Roundwood Harvest (Mm3/yr)	RCP 1.9	SSP4	RCP 1.9-SSP4	Latin America	175.639	186.247	269.449	329.95	441.575	570.396	707.076	851.087	977.1	1112.62
GLOBIOM	Roundwood Harvest (Mm3/yr)	RCP 1.9	SSP4	RCP 1.9-SSP4	North America	446.372	485.993	510.418	533.624	557.309	580.321	600.37	636.552	671.66	706.091
GLOBIOM	Roundwood Harvest (Mm3/yr)	RCP 1.9	SSP5	RCP 1.9-SSP5	Africa	42.0715	81.6314	195.609	417.795	664.87	829.233	975.152	1117.54	1280.92	1432.75
GLOBIOM	Roundwood Harvest (Mm3/yr)	RCP 1.9	SSP5	RCP 1.9-SSP5	ASIA	377.976	496.666	635.623	824.71	963.086	1116.44	1260.9	1400.8	1552.96	1669.34
GLOBIOM	Roundwood Harvest (Mm3/yr)	RCP 1.9	SSP5	RCP 1.9-SSP5	Europe	360.259	339.573	392.634	433.738	483.485	530.973	556.914	567.465	574.19	577.621
GLOBIOM	Roundwood Harvest (Mm3/yr)	RCP 1.9	SSP5	RCP 1.9-SSP5	Former Soviet Union	134.432	177.789	196.641	213.485	229.864	246.467	262.924	278.541	293.62	308.057
GLOBIOM	Roundwood Harvest (Mm3/yr)	RCP 1.9	SSP5	RCP 1.9-SSP5	Latin America	175.639	186.247	288.427	346.576	455.707	617.254	791.129	948.319	1136.76	1302.22
GLOBIOM	Roundwood Harvest (Mm3/yr)	RCP 1.9	SSP5	RCP 1.9-SSP5	North America	446.372	485.993	514.842	569.154	625.64	682.595	750.937	811.667	880.646	948.107
GLOBIOM	Roundwood Harvest (Mm3/yr)	RCP 2.6	SSP1	RCP 2.6-SSP1	Africa	42.0715	76.3078	129.816	201.107	335.808	487.278	574.088	676.518	786.214	899.247
GLOBIOM	Roundwood Harvest (Mm3/yr)	RCP 2.6	SSP1	RCP 2.6-SSP1	ASIA	377.976	479.017	593.177	718.276	837.532	886.056	933.119	1005.53	1116.22	1251.62
GLOBIOM	Roundwood Harvest (Mm3/yr)	RCP 2.6	SSP1	RCP 2.6-SSP1	Europe	360.259	350.447	407.713	435.109	455.56	474.94	494.899	514.867	533.086	552.816
GLOBIOM	Roundwood Harvest (Mm3/yr)	RCP 2.6	SSP1	RCP 2.6-SSP1	Former Soviet Union	134.432	177.034	192.578	201.14	203.573	205.187	207.868	211.365	227.549	243.541
GLOBIOM	Roundwood Harvest (Mm3/yr)	RCP 2.6	SSP1	RCP 2.6-SSP1	Latin America	175.639	181.502	266.941	310.723	347.045	393.659	450.261	532.201	646.535	807.765
GLOBIOM	Roundwood Harvest (Mm3/yr)	RCP 2.6	SSP1	RCP 2.6-SSP1	North America	446.372	505.992	543.098	566.016	585.962	606.567	627.958	653.98	689.721	726.773
GLOBIOM	Roundwood Harvest (Mm3/yr)	RCP 2.6	SSP2	RCP 2.6-SSP2	Africa	42.0715	76.3064	120.182	165.409	259.681	451.836	668.063	812.851	957.41	1120.54
GLOBIOM	Roundwood Harvest (Mm3/yr)	RCP 2.6	SSP2	RCP 2.6-SSP2	ASIA	377.976	479.076	588.192	666.604	761.231	861.955	957.025	1072.57	1257.46	1423.66
GLOBIOM	Roundwood Harvest (Mm3/yr)	RCP 2.6	SSP2	RCP 2.6-SSP2	Europe	360.259	350.44	405.664	431.273	449.608	467.038	484.074	499.304	513.461	518.19
GLOBIOM	Roundwood Harvest (Mm3/yr)	RCP 2.6	SSP2	RCP 2.6-SSP2	Former Soviet Union	134.432	177.039	194.169	209.848	223.459	232.774	247.857	264.157	278.607	305.453
GLOBIOM	Roundwood Harvest (Mm3/yr)	RCP 2.6	SSP2	RCP 2.6-SSP2	Latin America	175.639	181.499	265.326	309.72	343.376	393.715	484.05	662.179	864.982	1094.58
GLOBIOM	Roundwood Harvest (Mm3/yr)	RCP 2.6	SSP2	RCP 2.6-SSP2	North America	446.372	505.992	547.752	571.732	597.039	619.168	642.732	681.517	734.943	823.29
GLOBIOM	Roundwood Harvest (Mm3/yr)	RCP 2.6	SSP4	RCP 2.6-SSP4	Africa	42.0715	76.3078	112.277	132.173	151.871	199.93	341.991	557.656	776.995	984.172
GLOBIOM	Roundwood Harvest (Mm3/yr)	RCP 2.6	SSP4	RCP 2.6-SSP4	ASIA	377.976	479.017	570.741	633.11	697.188	750.471	833.404	972.9	1154.14	1309.01
GLOBIOM	Roundwood Harvest (Mm3/yr)	RCP 2.6	SSP4	RCP 2.6-SSP4	Europe	360.259	350.497	408.019	435.073	453.6	468.148	478.371	485.736	507.718	517.694
GLOBIOM	Roundwood Harvest (Mm3/yr)	RCP 2.6	SSP4	RCP 2.6-SSP4	Former Soviet Union	134.432	177.034	194.58	210.199	217.893	222.924	237.922	254.757	270.481	284.8
GLOBIOM	Roundwood Harvest (Mm3/yr)	RCP 2.6	SSP4	RCP 2.6-SSP4	Latin America	175.639	181.502	260.221	307.415	339.875	370.526	475.842	601.576	756.801	915.831
GLOBIOM	Roundwood Harvest (Mm3/yr)	RCP 2.6	SSP4	RCP 2.6-SSP4	North America	446.372	505.992	547.568	572.512	597.374	617.013	637.557	656.7	693.389	729.593
GLOBIOM	Roundwood Harvest (Mm3/yr)	RCP 2.6	SSP5	RCP 2.6-SSP5	Africa	42.0715	76.3078	138.63	277.471	475.996	571.883	680.757	784.677	934.293	1127.31
GLOBIOM	Roundwood Harvest (Mm3/yr)	RCP 2.6	SSP5	RCP 2.6-SSP5	ASIA	377.976	479.064	613.576	770.443	906.248	990.634	1073.07	1192.52	1344.4	1482.91
GLOBIOM	Roundwood Harvest (Mm3/yr)	RCP 2.6	SSP5	RCP 2.6-SSP5	Europe	360.259	350.447	414.4	451.369	484.355	510.181	517.63	521.229	523.258	523.7
GLOBIOM	Roundwood Harvest (Mm3/yr)	RCP 2.6	SSP5	RCP 2.6-SSP5	Former Soviet Union	134.432	177.034	194.649	210.859	225.834	240.514	256.489	270.895	285.472	312.41
GLOBIOM	Roundwood Harvest (Mm3/yr)	RCP 2.6	SSP5	RCP 2.6-SSP5	Latin America	175.639	181.502	275.634	324.648	394.363	474.029	575.386	741.919	923.262	1142.84
GLOBIOM	Roundwood Harvest (Mm3/yr)	RCP 2.6	SSP5	RCP 2.6-SSP5	North America	446.372	505.982	561.643	600.476	658.974	712.774	778.295	836.423	910.749	986.85
GLOBIOM	Roundwood Harvest (Mm3/yr)	RCP 3.4	SSP1	RCP 3.4-SSP1	Africa	42.0715	81.6314	142.726	217.682	330.457	443.792	519.872	583.095	653.433	739.424
GLOBIOM	Roundwood Harvest (Mm3/yr)	RCP 3.4	SSP1	RCP 3.4-SSP1	ASIA	377.976	496.666	617.956	738.853	844.727	894.651	933.01	959.407	994.242	1050.47
GLOBIOM	Roundwood Harvest (Mm3/yr)	RCP 3.4	SSP1	RCP 3.4-SSP1	Europe	360.259	339.571	382.425	410.026	433.347	455.357	476.407	492.511	508.891	523.253
GLOBIOM	Roundwood Harvest (Mm3/yr)	RCP 3.4	SSP1	RCP 3.4-SSP1	Former Soviet Union	134.432	177.789	195.363	206.884	209.704	210.321	210.904	211.496	212.426	213.71
GLOBIOM	Roundwood Harvest (Mm3/yr)	RCP 3.4	SSP1	RCP 3.4-SSP1	Latin America	175.639	186.249	274.257	321.869	365.13	409.8	450.267	477.649	543.355	616.638
GLOBIOM	Roundwood Harvest (Mm3/yr)	RCP 3.4	SSP1	RCP 3.4-SSP1	North America	446.372	485.993	502.994	521.191	539.28	558.901	575.341	588.15	591.102	598.56
GLOBIOM	Roundwood Harvest (Mm3/yr)	RCP 3.4	SSP2	RCP 3.4-SSP2	Africa	42.0715	81.6314	126.238	172.952	235.228	388.128	532.814	663.409	781.315	913.314
GLOBIOM	Roundwood Harvest (Mm3/yr)	RCP 3.4	SSP2	RCP 3.4-SSP2	ASIA	377.976	496.677	605.844	690.19	785.25	873.923	941.134	983.215	1062.66	1234.61
GLOBIOM	Roundwood Harvest (Mm3/yr)	RCP 3.4	SSP2	RCP 3.4-SSP2	Europe	360.259	339.562	383.506	409.793	431.589	452.461	470.985	490.596	518.685	546.206
GLOBIOM	Roundwood Harvest (Mm3/yr)	RCP 3.4	SSP2	RCP 3.4-SSP2	Former Soviet Union	134.432	177.789	196.454	212.827	226.048	233.093	240.146	248.495	265.811	282.628
GLOBIOM	Roundwood Harvest (Mm3/yr)	RCP 3.4	SSP2	RCP 3.4-SSP2	Latin America	175.639	186.247	265.944	310.311	350.803	390.294	424.4	498.84	618.014	804.589
GLOBIOM	Roundwood Harvest (Mm3/yr)	RCP 3.4	SSP2	RCP 3.4-SSP2	North America	446.372	485.993	509.744	532.482	553.843	574.47	594.044	612.589	635.433	674.075
GLOBIOM	Roundwood Harvest (Mm3/yr)	RCP 3.4	SSP3	RCP 3.4-SSP3	Africa	42.0715	81.6384	116.73	139.095	181.553	300.102	424.518	590.536	829.107	1048.99
GLOBIOM	Roundwood Harvest (Mm3/yr)	RCP 3.4	SSP3	RCP 3.4-SSP3	ASIA	377.976	496.674	576.005	622.092	665.627	722.334	783.154	887.562	1078.11	1300.03
GLOBIOM	Roundwood Harvest (Mm3/yr)	RCP 3.4	SSP3	RCP 3.4-SSP3	Europe	360.259	339.554	377.674	397.242	411.523	426.162	433.416	457.378	503.658	547.08
GLOBIOM	Roundwood Harvest (Mm3/yr)	RCP 3.4	SSP3	RCP 3.4-SSP3	Former Soviet Union	134.432	177.789	195.988	212.113	224.006	235.024	249.262	265.622	281.052	308.669
GLOBIOM	Roundwood Harvest (Mm3/yr)	RCP 3.4	SSP3	RCP 3.4-SSP3	Latin America	175.639	186.253	263.322	306.117	352.806	477.909	557.458	703.217	867.09	1060.76
GLOBIOM	Roundwood Harvest (Mm3/yr)	RCP 3.4	SSP3	RCP 3.4-SSP3	North America	446.372	485.993	506.721	520.31	525.465	526.723	526.946	527.571	569.472	626.375
GLOBIOM	Roundwood Harvest (Mm3/yr)	RCP 3.4	SSP4	RCP 3.4-SSP4	Africa	42.0715	81.6314	118.702	142.893	157.631	191.914	243.818	318.544	484.067	731.886
GLOBIOM	Roundwood Harvest (Mm3/yr)	RCP 3.4	SSP4	RCP 3.4-SSP4	ASIA	377.976	496.677	592.541	656.491	725.898	779.318	822.693	858.974	960.057	1110.02
GLOBIOM	Roundwood Harvest (Mm3/yr)	RCP 3.4	SSP4	RCP 3.4-SSP4	Europe	360.259	339.562	385.438	411.786	433.69	449.932	461.268	468.245	488.649	516.055
GLOBIOM	Roundwood Harvest (Mm3/yr)	RCP 3.4	SSP4	RCP 3.4-SSP4	Former Soviet Union	134.432	177.789	196.694	212.696	221.491	225.824	227.094	227.933	244.453	262.079
GLOBIOM	Roundwood Harvest (Mm3/yr)	RCP 3.4	SSP4	RCP 3.4-SSP4	Latin America	175.639	186.247	268.53	315.247	350.667	377.569	399.22	453.415	567.03	746.452
GLOBIOM	Roundwood Harvest (Mm3/yr)	RCP 3.4	SSP4	RCP 3.4-SSP4	North America	446.372	485.993	509.861	532.532	553.342	572.372	586.756	593.46	595.188	628.553
GLOBIOM	Roundwood Harvest (Mm3/yr)	RCP 3.4	SSP5	RCP 3.4-SSP5	Africa	42.0715	81.6314	147.92	241.421	434.623	528.54	613.476	699.533	790.227	927.621
GLOBIOM	Roundwood Harvest (Mm3/yr)	RCP 3.4	SSP5	RCP 3.4-SSP5	ASIA	377.976	496.666	632.773	782.028	911.827	996.53	1065.63	1128.62	1215.25	1355.18
GLOBIOM	Roundwood Harvest (Mm3/yr)	RCP 3.4	SSP5	RCP 3.4-SSP5	Europe	360.259	339.573	392.324	429.29	470.055	511.965	538.674	546.389	551.305	556.618
GLOBIOM	Roundwood Harvest (Mm3/yr)	RCP 3.4	SSP5	RCP 3.4-SSP5	Former Soviet Union	134.432	177.789	196.594	213.723	229.445	245.007	260.332	275.602	291.379	308.288
GLOBIOM	Roundwood Harvest (Mm3/yr)	RCP 3.4	SSP5	RCP 3.4-SSP5	Latin America	175.639	186.247	271.128	323.529	392.974	466.87	535.486	615.591	727.318	900.044
GLOBIOM	Roundwood Harvest (Mm3/yr)	RCP 3.4	SSP5	RCP 3.4-SSP5	North America	446.372	485.993	514.667	564.41	622.076	676.331	726.304	772.07	814.079	857.643
GLOBIOM	Roundwood Harvest (Mm3/yr)	RCP 4.5	SSP1	RCP 4.5-SSP1	Africa	42.0715	81.6314	142.679	218.045	332.214	442.814	510.007	552.172	589.687	630.067
GLOBIOM	Roundwood Harvest (Mm3/yr)	RCP 4.5	SSP1	RCP 4.5-SSP1	ASIA	377.976	496.666	617.708	737.902	841.35	889.818	927.249	950.683	963.176	971.273
GLOBIOM	Roundwood Harvest (Mm3/yr)	RCP 4.5	SSP1	RCP 4.5-SSP1	Europe	360.259	339.571	382.429	409.389	432.521	454.683	474.919	489.839	499.995	505.631
GLOBIOM	Roundwood Harvest (Mm3/yr)	RCP 4.5	SSP1	RCP 4.5-SSP1	Former Soviet Union	134.432	177.789	195.363	206.996	210.106	210.735	211.306	212.078	212.772	213.679
GLOBIOM	Roundwood Harvest (Mm3/yr)	RCP 4.5	SSP1	RCP 4.5-SSP1	Latin America	175.639	186.249	274.323	321.71	364.615	409.403	443.104	464.457	480.976	492.174
GLOBIOM	Roundwood Harvest (Mm3/yr)	RCP 4.5	SSP1	RCP 4.5-SSP1	North America	446.372	485.993	502.994	521.205	539.563	559.509	577.019	591.149	593.113	592.988
GLOBIOM	Roundwood Harvest (Mm3/yr)	RCP 4.5	SSP2	RCP 4.5-SSP2	Africa	42.0715	81.6314	125.547	162.763	227.774	335.339	443.486	531.136	604.074	670.185
GLOBIOM	Roundwood Harvest (Mm3/yr)	RCP 4.5	SSP2	RCP 4.5-SSP2	ASIA	377.976	496.677	605.581	677.35	774.407	865.12	931.578	965.715	996.476	1024.44
GLOBIOM	Roundwood Harvest (Mm3/yr)	RCP 4.5	SSP2	RCP 4.5-SSP2	Europe	360.259	339.562	383.692	407.191	429.332	450.003	468.908	487.095	503.585	517.771
GLOBIOM	Roundwood Harvest (Mm3/yr)	RCP 4.5	SSP2	RCP 4.5-SSP2	Former Soviet Union	134.432	177.789	196.354	212.198	225.827	232.487	239.284	244.421	250.318	256.721
GLOBIOM	Roundwood Harvest (Mm3/yr)	RCP 4.5	SSP2	RCP 4.5-SSP2	Latin America	175.639	186.247	265.853	301.316	345.228	385.048	418.843	456.903	496.505	563.484
GLOBIOM	Roundwood Harvest (Mm3/yr)	RCP 4.5	SSP2	RCP 4.5-SSP2	North America	446.372	485.993	509.752	531.494	553.416	573.602	592.836	610.226	621.436	630.256
GLOBIOM	Roundwood Harvest (Mm3/yr)	RCP 4.5	SSP3	RCP 4.5-SSP3	Africa	42.0715	81.6384	115.38	134.299	150.035	201.527	324.736	461.107	654.043	847.533
GLOBIOM	Roundwood Harvest (Mm3/yr)	RCP 4.5	SSP3	RCP 4.5-SSP3	ASIA	377.976	496.674	575.545	618.864	660.798	694.466	746.561	792.459	846.155	974.266
GLOBIOM	Roundwood Harvest (Mm3/yr)	RCP 4.5	SSP3	RCP 4.5-SSP3	Europe	360.259	339.554	378.138	398.624	414.503	423.139	430.116	439.99	448.631	477.283
GLOBIOM	Roundwood Harvest (Mm3/yr)	RCP 4.5	SSP3	RCP 4.5-SSP3	Former Soviet Union	134.432	177.789	195.986	212.103	223.816	231.894	240.943	255.538	270.934	285.807
GLOBIOM	Roundwood Harvest (Mm3/yr)	RCP 4.5	SSP3	RCP 4.5-SSP3	Latin America	175.639	186.253	263.143	304.025	341.834	377.463	499.198	585.678	690.765	828.267
GLOBIOM	Roundwood Harvest (Mm3/yr)	RCP 4.5	SSP3	RCP 4.5-SSP3	North America	446.372	485.993	506.712	519.795	526.299	526.816	527.025	526.868	526	536.656
GLOBIOM	Roundwood Harvest (Mm3/yr)	RCP 4.5	SSP4	RCP 4.5-SSP4	Africa	42.0715	81.6314	118.203	135.56	152.984	175.766	208.128	244.784	310.383	422.84
GLOBIOM	Roundwood Harvest (Mm3/yr)	RCP 4.5	SSP4	RCP 4.5-SSP4	ASIA	377.976	496.677	591.898	646.543	718.961	773.027	815.711	839.448	849.536	895.631
GLOBIOM	Roundwood Harvest (Mm3/yr)	RCP 4.5	SSP4	RCP 4.5-SSP4	Europe	360.259	339.562	385.569	409.503	432.476	448.942	460.442	467.202	470.782	473.362
GLOBIOM	Roundwood Harvest (Mm3/yr)	RCP 4.5	SSP4	RCP 4.5-SSP4	Former Soviet Union	134.432	177.789	196.593	208.987	217.705	221.989	223.787	224.46	225.545	226.634
GLOBIOM	Roundwood Harvest (Mm3/yr)	RCP 4.5	SSP4	RCP 4.5-SSP4	Latin America	175.639	186.247	268.439	307.212	343.544	372.331	391.813	407.596	422.163	499.736
GLOBIOM	Roundwood Harvest (Mm3/yr)	RCP 4.5	SSP4	RCP 4.5-SSP4	North America	446.372	485.993	509.935	531.471	553.081	571.759	588.074	593.689	594.165	594.417
GLOBIOM	Roundwood Harvest (Mm3/yr)	RCP 4.5	SSP5	RCP 4.5-SSP5	Africa	42.0715	81.6314	146.705	238.891	378.213	482.13	565.716	646.636	713.537	762.653
GLOBIOM	Roundwood Harvest (Mm3/yr)	RCP 4.5	SSP5	RCP 4.5-SSP5	ASIA	377.976	496.666	631.565	778.466	907.714	988.578	1052.87	1106.48	1158.09	1209.72
GLOBIOM	Roundwood Harvest (Mm3/yr)	RCP 4.5	SSP5	RCP 4.5-SSP5	Europe	360.259	339.573	392.372	429.173	469.122	508.893	527.888	549.794	553.162	555.995
GLOBIOM	Roundwood Harvest (Mm3/yr)	RCP 4.5	SSP5	RCP 4.5-SSP5	Former Soviet Union	134.432	177.789	196.594	213.709	229.366	244.614	259.725	269.68	281.5	296.519
GLOBIOM	Roundwood Harvest (Mm3/yr)	RCP 4.5	SSP5	RCP 4.5-SSP5	Latin America	175.639	186.247	270.633	323.128	389.317	461.885	534.317	605.949	681.533	762.076
GLOBIOM	Roundwood Harvest (Mm3/yr)	RCP 4.5	SSP5	RCP 4.5-SSP5	North America	446.372	485.993	514.995	564.086	621.908	674.822	723.695	768.042	809.052	849.109
GLOBIOM	Roundwood Harvest (Mm3/yr)	Baseline	SSP1	Baseline-SSP1	Africa	42.0715	76.3078	130.565	204.251	322.631	425.802	485.171	515.146	537.476	554.306
GLOBIOM	Roundwood Harvest (Mm3/yr)	Baseline	SSP1	Baseline-SSP1	ASIA	377.976	479.017	592.861	711.203	814.228	860.133	893.421	913.166	926.03	932.079
GLOBIOM	Roundwood Harvest (Mm3/yr)	Baseline	SSP1	Baseline-SSP1	Europe	360.259	350.447	407.696	430.519	449.502	467.768	480.077	486.459	487.425	487.28
GLOBIOM	Roundwood Harvest (Mm3/yr)	Baseline	SSP1	Baseline-SSP1	Former Soviet Union	134.432	177.034	192.513	202.903	205.697	206.325	206.897	207.668	208.581	209.556
GLOBIOM	Roundwood Harvest (Mm3/yr)	Baseline	SSP1	Baseline-SSP1	Latin America	175.639	181.502	264.807	311.59	352.314	397.325	435.291	461.191	479.434	490.616
GLOBIOM	Roundwood Harvest (Mm3/yr)	Baseline	SSP1	Baseline-SSP1	North America	446.372	505.992	543.538	566.983	587.427	608.1	629.002	644.739	657.24	659.713
GLOBIOM	Roundwood Harvest (Mm3/yr)	RCP 6.0	SSP2	RCP 6.0-SSP2	Africa	42.0715	76.3064	116.473	161.32	210.169	297.159	399.392	467.721	508.864	530.138
GLOBIOM	Roundwood Harvest (Mm3/yr)	RCP 6.0	SSP2	RCP 6.0-SSP2	ASIA	377.976	479.076	583.792	654.127	742.463	826.546	883.451	906.838	932.908	955.139
GLOBIOM	Roundwood Harvest (Mm3/yr)	RCP 6.0	SSP2	RCP 6.0-SSP2	Europe	360.259	350.44	404.047	425.828	443.96	455.675	462.506	464.383	466.234	467.415
GLOBIOM	Roundwood Harvest (Mm3/yr)	RCP 6.0	SSP2	RCP 6.0-SSP2	Former Soviet Union	134.432	177.039	194.04	209.504	219.155	226.053	233.366	243.507	249.988	256.195
GLOBIOM	Roundwood Harvest (Mm3/yr)	RCP 6.0	SSP2	RCP 6.0-SSP2	Latin America	175.639	181.499	256.071	299.323	337.664	375.679	409.589	455.241	499.347	539.08
GLOBIOM	Roundwood Harvest (Mm3/yr)	RCP 6.0	SSP2	RCP 6.0-SSP2	North America	446.372	505.992	547.607	571.166	596.106	618.469	638.594	659.103	678.435	694.222
GLOBIOM	Roundwood Harvest (Mm3/yr)	RCP 6.0	SSP3	RCP 6.0-SSP3	Africa	42.0715	76.2564	110.754	121.188	135.145	164.288	203.56	254.411	362.108	465.828
GLOBIOM	Roundwood Harvest (Mm3/yr)	RCP 6.0	SSP3	RCP 6.0-SSP3	ASIA	377.976	479.062	547.143	590.067	632.99	664.288	691.602	715.188	733.017	748.855
GLOBIOM	Roundwood Harvest (Mm3/yr)	RCP 6.0	SSP3	RCP 6.0-SSP3	Europe	360.259	350.506	398.212	418.431	430.454	437.147	440.243	440.616	441.897	442.639
GLOBIOM	Roundwood Harvest (Mm3/yr)	RCP 6.0	SSP3	RCP 6.0-SSP3	Former Soviet Union	134.432	177.022	193.89	209.153	222.155	230.021	240.282	250.948	263.674	275.852
GLOBIOM	Roundwood Harvest (Mm3/yr)	RCP 6.0	SSP3	RCP 6.0-SSP3	Latin America	175.639	181.499	258.68	301.647	334.305	368.116	395.946	458.615	504.525	554.561
GLOBIOM	Roundwood Harvest (Mm3/yr)	RCP 6.0	SSP3	RCP 6.0-SSP3	North America	446.372	505.991	537.944	547.293	553.032	553.988	552.904	550.768	550.751	549.624
GLOBIOM	Roundwood Harvest (Mm3/yr)	RCP 6.0	SSP4	RCP 6.0-SSP4	Africa	42.0715	76.3078	110.555	118.055	129.712	152.871	179.63	204.245	234.763	261.182
GLOBIOM	Roundwood Harvest (Mm3/yr)	RCP 6.0	SSP4	RCP 6.0-SSP4	ASIA	377.976	479.017	566.237	620.842	677.889	723.77	762.042	779.856	791.684	794.41
GLOBIOM	Roundwood Harvest (Mm3/yr)	RCP 6.0	SSP4	RCP 6.0-SSP4	Europe	360.259	350.497	405.995	426.701	443.781	453.058	456.807	457.189	456.804	455.938
GLOBIOM	Roundwood Harvest (Mm3/yr)	RCP 6.0	SSP4	RCP 6.0-SSP4	Former Soviet Union	134.432	177.034	194.304	208.849	215.335	218.31	220.396	223.663	224.582	225.607
GLOBIOM	Roundwood Harvest (Mm3/yr)	RCP 6.0	SSP4	RCP 6.0-SSP4	Latin America	175.639	181.502	259.914	300.649	323.507	345.619	362.239	372.032	379.911	387.585
GLOBIOM	Roundwood Harvest (Mm3/yr)	RCP 6.0	SSP4	RCP 6.0-SSP4	North America	446.372	505.992	547.731	570.579	594.609	614.976	630.874	642.673	646.217	646.631
GLOBIOM	Roundwood Harvest (Mm3/yr)	RCP 6.0	SSP5	RCP 6.0-SSP5	Africa	42.0715	76.3078	134.459	231.581	369.44	459.603	505.487	546.174	588.507	638.014
GLOBIOM	Roundwood Harvest (Mm3/yr)	RCP 6.0	SSP5	RCP 6.0-SSP5	ASIA	377.976	479.064	605.55	751.301	870.448	944.062	1007.7	1066.25	1116.9	1164.88
GLOBIOM	Roundwood Harvest (Mm3/yr)	RCP 6.0	SSP5	RCP 6.0-SSP5	Europe	360.259	350.447	413.215	443.915	468.096	477.922	480.87	481.159	479.952	478.427
GLOBIOM	Roundwood Harvest (Mm3/yr)	RCP 6.0	SSP5	RCP 6.0-SSP5	Former Soviet Union	134.432	177.034	194.578	210.719	225.545	239.948	253.928	267.738	280.688	294.011
GLOBIOM	Roundwood Harvest (Mm3/yr)	RCP 6.0	SSP5	RCP 6.0-SSP5	Latin America	175.639	181.502	260.664	311.898	378.546	455.391	542.373	618.911	683.96	752.058
GLOBIOM	Roundwood Harvest (Mm3/yr)	RCP 6.0	SSP5	RCP 6.0-SSP5	North America	446.372	505.982	561	602.418	659.927	712.3	775.471	827.553	873.85	915.734
GLOBIOM	Total Harvest (Mm3/yr)	RCP 1.9	SSP1	RCP 1.9-SSP1	Africa	71.185	109.67	176.409	254.306	480.008	675.1	800.867	946.443	1084.48	1207.89
GLOBIOM	Total Harvest (Mm3/yr)	RCP 1.9	SSP1	RCP 1.9-SSP1	ASIA	447.631	559.681	678.067	802.096	922.019	1007.44	1103	1256.39	1392.13	1537.74
GLOBIOM	Total Harvest (Mm3/yr)	RCP 1.9	SSP1	RCP 1.9-SSP1	Europe	371.196	349.892	391.915	419.18	446.755	478.355	511.46	555.765	586.841	612.826
GLOBIOM	Total Harvest (Mm3/yr)	RCP 1.9	SSP1	RCP 1.9-SSP1	Former Soviet Union	151.172	192.903	210.738	221.369	229.25	236.676	251.901	267.24	281.861	296.603
GLOBIOM	Total Harvest (Mm3/yr)	RCP 1.9	SSP1	RCP 1.9-SSP1	Latin America	186.6	197.814	287.276	334.654	389.682	471.281	579.292	740.526	899.948	1064.35
GLOBIOM	Total Harvest (Mm3/yr)	RCP 1.9	SSP1	RCP 1.9-SSP1	North America	457.367	495.546	513.296	532.034	552.307	579.947	610.495	649.308	688.678	741.538
GLOBIOM	Total Harvest (Mm3/yr)	RCP 1.9	SSP2	RCP 1.9-SSP2	Africa	71.185	109.67	188.971	298.157	509.356	789.622	1024.79	1177.17	1330.2	1479.77
GLOBIOM	Total Harvest (Mm3/yr)	RCP 1.9	SSP2	RCP 1.9-SSP2	ASIA	447.631	559.692	672.639	761.375	896.289	1082.57	1229.3	1378.78	1545.92	1670.07
GLOBIOM	Total Harvest (Mm3/yr)	RCP 1.9	SSP2	RCP 1.9-SSP2	Europe	371.196	349.883	394.072	421.666	453.846	495.451	526.085	551.654	576.847	588.033
GLOBIOM	Total Harvest (Mm3/yr)	RCP 1.9	SSP2	RCP 1.9-SSP2	Former Soviet Union	151.172	192.903	212.254	228.781	244.287	260.683	276.269	290.776	304.526	330.675
GLOBIOM	Total Harvest (Mm3/yr)	RCP 1.9	SSP2	RCP 1.9-SSP2	Latin America	186.6	197.813	296.912	356.674	452.02	607.559	779.11	921.889	1092.06	1264.99
GLOBIOM	Total Harvest (Mm3/yr)	RCP 1.9	SSP2	RCP 1.9-SSP2	North America	457.367	495.546	520.703	544.498	570.494	601.122	643.025	686.778	740.248	792.288
GLOBIOM	Total Harvest (Mm3/yr)	RCP 1.9	SSP4	RCP 1.9-SSP4	Africa	71.185	109.67	163.046	221.404	357.278	580.728	751.959	904.952	1068.32	1250.16
GLOBIOM	Total Harvest (Mm3/yr)	RCP 1.9	SSP4	RCP 1.9-SSP4	ASIA	447.631	559.692	656.609	724.881	815.125	935.263	1079.27	1225.88	1373.76	1496.83
GLOBIOM	Total Harvest (Mm3/yr)	RCP 1.9	SSP4	RCP 1.9-SSP4	Europe	371.196	349.883	395.338	423.567	452.217	484.275	506.433	525.664	548.673	569.538
GLOBIOM	Total Harvest (Mm3/yr)	RCP 1.9	SSP4	RCP 1.9-SSP4	Former Soviet Union	151.172	192.903	212.254	228.481	244.182	260.844	276.223	290.294	305.017	318.462
GLOBIOM	Total Harvest (Mm3/yr)	RCP 1.9	SSP4	RCP 1.9-SSP4	Latin America	186.6	197.813	283.034	343.888	455.038	583.173	719.233	862.315	987.333	1121.99
GLOBIOM	Total Harvest (Mm3/yr)	RCP 1.9	SSP4	RCP 1.9-SSP4	North America	457.367	495.546	520.777	544.343	568.337	591.588	611.736	647.944	682.848	716.702
GLOBIOM	Total Harvest (Mm3/yr)	RCP 1.9	SSP5	RCP 1.9-SSP5	Africa	71.185	109.67	228.396	454.692	703.234	868.463	1014.79	1157.2	1319.81	1470.21
GLOBIOM	Total Harvest (Mm3/yr)	RCP 1.9	SSP5	RCP 1.9-SSP5	ASIA	447.631	559.681	696.738	884.697	1021.08	1171.12	1311.48	1446.54	1593.14	1704.62
GLOBIOM	Total Harvest (Mm3/yr)	RCP 1.9	SSP5	RCP 1.9-SSP5	Europe	371.196	349.894	403.156	444.57	494.651	542.431	568.5	579.21	585.991	589.507
GLOBIOM	Total Harvest (Mm3/yr)	RCP 1.9	SSP5	RCP 1.9-SSP5	Former Soviet Union	151.172	192.903	212.301	228.928	245.102	261.059	276.647	291.306	305.124	318.448
GLOBIOM	Total Harvest (Mm3/yr)	RCP 1.9	SSP5	RCP 1.9-SSP5	Latin America	186.6	197.813	301.742	359.967	468.7	629.333	802.398	958.769	1146	1310.4
GLOBIOM	Total Harvest (Mm3/yr)	RCP 1.9	SSP5	RCP 1.9-SSP5	North America	457.367	495.546	525.608	581.189	638.879	697.1	766.921	829.004	898.961	967.323
GLOBIOM	Total Harvest (Mm3/yr)	RCP 2.6	SSP1	RCP 2.6-SSP1	Africa	71.2427	104.346	162.105	237.609	377.115	529.721	615.97	717.962	826.544	937.978
GLOBIOM	Total Harvest (Mm3/yr)	RCP 2.6	SSP1	RCP 2.6-SSP1	ASIA	453.89	542.46	653.293	777.529	895.576	941.1	984.89	1051.7	1156.42	1285.95
GLOBIOM	Total Harvest (Mm3/yr)	RCP 2.6	SSP1	RCP 2.6-SSP1	Europe	371.257	360.973	417.882	445.368	465.869	485.168	504.992	524.717	542.444	561.529
GLOBIOM	Total Harvest (Mm3/yr)	RCP 2.6	SSP1	RCP 2.6-SSP1	Former Soviet Union	151.172	192.148	207.952	216.221	218.208	219.405	221.303	224.028	238.798	253.56
GLOBIOM	Total Harvest (Mm3/yr)	RCP 2.6	SSP1	RCP 2.6-SSP1	Latin America	186.6	193.068	280.218	323.956	360.124	406.365	462.328	543.132	656.247	816.14
GLOBIOM	Total Harvest (Mm3/yr)	RCP 2.6	SSP1	RCP 2.6-SSP1	North America	457.751	516.488	553.914	577.275	597.657	618.752	640.679	667.081	702.929	739.785
GLOBIOM	Total Harvest (Mm3/yr)	RCP 2.6	SSP2	RCP 2.6-SSP2	Africa	71.2427	104.345	153.824	204.848	304.345	501.185	720.334	865.17	1009.45	1172.04
GLOBIOM	Total Harvest (Mm3/yr)	RCP 2.6	SSP2	RCP 2.6-SSP2	ASIA	453.89	542.519	650.551	729.176	822.857	921.677	1013.66	1123.67	1303.64	1465.44
GLOBIOM	Total Harvest (Mm3/yr)	RCP 2.6	SSP2	RCP 2.6-SSP2	Europe	371.257	360.966	416.045	441.617	459.922	477.259	494.008	508.887	522.582	526.847
GLOBIOM	Total Harvest (Mm3/yr)	RCP 2.6	SSP2	RCP 2.6-SSP2	Former Soviet Union	151.172	192.152	209.965	225.793	239.733	249.03	263.56	278.998	292.522	318.636
GLOBIOM	Total Harvest (Mm3/yr)	RCP 2.6	SSP2	RCP 2.6-SSP2	Latin America	186.6	193.064	279.207	324.279	357.971	408.226	497.906	675.111	877.058	1105.77
GLOBIOM	Total Harvest (Mm3/yr)	RCP 2.6	SSP2	RCP 2.6-SSP2	North America	457.751	516.488	558.658	583.117	608.906	631.485	655.416	694.442	747.959	836.137
GLOBIOM	Total Harvest (Mm3/yr)	RCP 2.6	SSP4	RCP 2.6-SSP4	Africa	71.2427	104.346	146.367	172.589	198.881	255.186	403.425	624.471	848.731	1060.44
GLOBIOM	Total Harvest (Mm3/yr)	RCP 2.6	SSP4	RCP 2.6-SSP4	ASIA	453.89	542.46	632.295	694.046	756.331	807.679	885.872	1019.54	1195	1345.53
GLOBIOM	Total Harvest (Mm3/yr)	RCP 2.6	SSP4	RCP 2.6-SSP4	Europe	371.257	361.023	418.257	445.074	463.366	477.579	487.348	494.153	515.398	524.69
GLOBIOM	Total Harvest (Mm3/yr)	RCP 2.6	SSP4	RCP 2.6-SSP4	Former Soviet Union	151.172	192.148	210.136	225.795	233.129	237.429	251.73	267.204	281.725	294.865
GLOBIOM	Total Harvest (Mm3/yr)	RCP 2.6	SSP4	RCP 2.6-SSP4	Latin America	186.6	193.068	273.912	321.412	353.773	383.963	488.285	612.942	767.034	925.08
GLOBIOM	Total Harvest (Mm3/yr)	RCP 2.6	SSP4	RCP 2.6-SSP4	North America	457.751	516.488	558.224	583.547	608.619	628.478	649.122	668.201	704.577	740.076
GLOBIOM	Total Harvest (Mm3/yr)	RCP 2.6	SSP5	RCP 2.6-SSP5	Africa	71.2427	104.346	171.462	315.182	515.865	612.13	721.512	824.514	972.649	1163.86
GLOBIOM	Total Harvest (Mm3/yr)	RCP 2.6	SSP5	RCP 2.6-SSP5	ASIA	453.89	542.507	675.165	830.675	964.502	1045.79	1124.35	1238.79	1384.57	1517.76
GLOBIOM	Total Harvest (Mm3/yr)	RCP 2.6	SSP5	RCP 2.6-SSP5	Europe	371.257	360.973	425.021	462.237	495.536	521.585	529.198	532.986	535.046	535.482
GLOBIOM	Total Harvest (Mm3/yr)	RCP 2.6	SSP5	RCP 2.6-SSP5	Former Soviet Union	151.172	192.148	210.309	226.302	241.107	255.198	270.413	283.847	296.976	322.642
GLOBIOM	Total Harvest (Mm3/yr)	RCP 2.6	SSP5	RCP 2.6-SSP5	Latin America	186.6	193.068	289.094	338.048	407.51	486.497	587.164	752.508	932.631	1150.89
GLOBIOM	Total Harvest (Mm3/yr)	RCP 2.6	SSP5	RCP 2.6-SSP5	North America	457.751	516.477	572.84	612.511	672.213	727.279	794.279	853.569	929.065	1006.02
GLOBIOM	Total Harvest (Mm3/yr)	RCP 3.4	SSP1	RCP 3.4-SSP1	Africa	71.185	109.67	174.993	254.071	371.436	486.22	562.479	625.796	695.102	779.924
GLOBIOM	Total Harvest (Mm3/yr)	RCP 3.4	SSP1	RCP 3.4-SSP1	ASIA	447.631	559.681	677.794	797.866	902.927	950.286	984.809	1007.45	1036.59	1086.93
GLOBIOM	Total Harvest (Mm3/yr)	RCP 3.4	SSP1	RCP 3.4-SSP1	Europe	371.196	349.892	392.508	420.21	443.638	465.643	486.569	502.526	518.552	532.417
GLOBIOM	Total Harvest (Mm3/yr)	RCP 3.4	SSP1	RCP 3.4-SSP1	Former Soviet Union	151.172	192.903	210.738	221.966	224.339	224.339	224.339	224.339	224.339	224.339
GLOBIOM	Total Harvest (Mm3/yr)	RCP 3.4	SSP1	RCP 3.4-SSP1	Latin America	186.6	197.814	287.471	335.046	378.153	422.406	462.291	488.946	553.557	625.571
GLOBIOM	Total Harvest (Mm3/yr)	RCP 3.4	SSP1	RCP 3.4-SSP1	North America	457.367	495.546	513.296	532.2	550.826	571.185	588.166	601.494	604.587	612.009
GLOBIOM	Total Harvest (Mm3/yr)	RCP 3.4	SSP2	RCP 3.4-SSP2	Africa	71.185	109.67	159.873	212.376	279.9	437.868	587.046	718.798	835.634	966.657
GLOBIOM	Total Harvest (Mm3/yr)	RCP 3.4	SSP2	RCP 3.4-SSP2	ASIA	447.631	559.692	668.128	752.734	846.764	933.652	998.932	1036.86	1111.05	1278.04
GLOBIOM	Total Harvest (Mm3/yr)	RCP 3.4	SSP2	RCP 3.4-SSP2	Europe	371.196	349.883	393.799	420.149	441.922	462.737	481.127	500.539	528.265	555.322
GLOBIOM	Total Harvest (Mm3/yr)	RCP 3.4	SSP2	RCP 3.4-SSP2	Former Soviet Union	151.172	192.903	212.25	228.772	242.322	249.135	255.849	263.958	280.347	296.219
GLOBIOM	Total Harvest (Mm3/yr)	RCP 3.4	SSP2	RCP 3.4-SSP2	Latin America	186.6	197.813	279.824	324.739	365.344	404.806	438.621	512.532	630.7	816.246
GLOBIOM	Total Harvest (Mm3/yr)	RCP 3.4	SSP2	RCP 3.4-SSP2	North America	457.367	495.546	520.251	543.652	565.48	586.787	606.855	625.874	648.8	687.282
GLOBIOM	Total Harvest (Mm3/yr)	RCP 3.4	SSP3	RCP 3.4-SSP3	Africa	71.185	109.677	150.929	180.31	229.649	355.271	487.243	659.677	903.059	1127.62
GLOBIOM	Total Harvest (Mm3/yr)	RCP 3.4	SSP3	RCP 3.4-SSP3	ASIA	447.631	559.699	638.994	686.196	730.544	787.391	847.024	948.793	1137.32	1357.87
GLOBIOM	Total Harvest (Mm3/yr)	RCP 3.4	SSP3	RCP 3.4-SSP3	Europe	371.196	349.874	387.723	406.985	420.816	434.914	441.607	464.91	510.482	553.228
GLOBIOM	Total Harvest (Mm3/yr)	RCP 3.4	SSP3	RCP 3.4-SSP3	Former Soviet Union	151.172	192.903	212.15	228.564	240.869	252.327	266.836	283.125	298.768	326.314
GLOBIOM	Total Harvest (Mm3/yr)	RCP 3.4	SSP3	RCP 3.4-SSP3	Latin America	186.6	197.818	277.212	321.502	369.078	494.466	574.383	720.447	884.427	1078.21
GLOBIOM	Total Harvest (Mm3/yr)	RCP 3.4	SSP3	RCP 3.4-SSP3	North America	457.367	495.546	516.828	530.462	535.478	536.58	536.553	536.832	577.884	633.978
GLOBIOM	Total Harvest (Mm3/yr)	RCP 3.4	SSP4	RCP 3.4-SSP4	Africa	71.185	109.67	152.771	183.758	204.831	247.125	306.58	387.412	557.425	809.892
GLOBIOM	Total Harvest (Mm3/yr)	RCP 3.4	SSP4	RCP 3.4-SSP4	ASIA	447.631	559.692	654.031	717.833	785.433	836.685	875.997	907.745	1002.95	1147.55
GLOBIOM	Total Harvest (Mm3/yr)	RCP 3.4	SSP4	RCP 3.4-SSP4	Europe	371.196	349.883	395.564	421.804	443.485	459.455	470.402	476.855	496.66	523.313
GLOBIOM	Total Harvest (Mm3/yr)	RCP 3.4	SSP4	RCP 3.4-SSP4	Former Soviet Union	151.172	192.903	212.25	228.292	236.727	240.328	240.72	240.72	256.014	272.291
GLOBIOM	Total Harvest (Mm3/yr)	RCP 3.4	SSP4	RCP 3.4-SSP4	Latin America	186.6	197.813	282.221	329.242	364.558	390.973	412.074	465.43	577.765	755.939
GLOBIOM	Total Harvest (Mm3/yr)	RCP 3.4	SSP4	RCP 3.4-SSP4	North America	457.367	495.546	520.118	543.251	564.37	583.727	598.321	604.937	606.377	639.414
GLOBIOM	Total Harvest (Mm3/yr)	RCP 3.4	SSP5	RCP 3.4-SSP5	Africa	71.185	109.67	180.745	279.214	475.24	569.346	655.177	740.98	830.335	965.814
GLOBIOM	Total Harvest (Mm3/yr)	RCP 3.4	SSP5	RCP 3.4-SSP5	ASIA	447.631	559.681	693.869	842.015	970.096	1051.91	1117.48	1176.04	1257.43	1391.41
GLOBIOM	Total Harvest (Mm3/yr)	RCP 3.4	SSP5	RCP 3.4-SSP5	Europe	371.196	349.894	402.821	440.136	481.305	523.573	550.477	558.359	563.35	568.69
GLOBIOM	Total Harvest (Mm3/yr)	RCP 3.4	SSP5	RCP 3.4-SSP5	Former Soviet Union	151.172	192.903	212.254	229.166	244.718	259.9	274.648	288.919	303.562	318.837
GLOBIOM	Total Harvest (Mm3/yr)	RCP 3.4	SSP5	RCP 3.4-SSP5	Latin America	186.6	197.813	284.455	336.935	406.067	479.433	547.345	626.594	737.168	908.439
GLOBIOM	Total Harvest (Mm3/yr)	RCP 3.4	SSP5	RCP 3.4-SSP5	North America	457.367	495.546	525.433	576.445	635.315	691.028	742.499	789.637	832.844	877.284
GLOBIOM	Total Harvest (Mm3/yr)	RCP 4.5	SSP1	RCP 4.5-SSP1	Africa	71.185	109.67	174.946	254.427	373.069	485.242	552.407	594.609	631.87	671.396
GLOBIOM	Total Harvest (Mm3/yr)	RCP 4.5	SSP1	RCP 4.5-SSP1	ASIA	447.631	559.681	677.546	796.908	899.319	945.428	979.025	998.438	1006.7	1009.76
GLOBIOM	Total Harvest (Mm3/yr)	RCP 4.5	SSP1	RCP 4.5-SSP1	Europe	371.196	349.892	392.512	419.554	442.8	464.915	485.091	499.826	509.659	515.004
GLOBIOM	Total Harvest (Mm3/yr)	RCP 4.5	SSP1	RCP 4.5-SSP1	Former Soviet Union	151.172	192.903	210.738	222.078	224.741	224.741	224.741	224.741	224.741	224.741
GLOBIOM	Total Harvest (Mm3/yr)	RCP 4.5	SSP1	RCP 4.5-SSP1	Latin America	186.6	197.814	287.536	334.887	377.638	422.009	455.084	475.632	491.273	501.367
GLOBIOM	Total Harvest (Mm3/yr)	RCP 4.5	SSP1	RCP 4.5-SSP1	North America	457.367	495.546	513.296	532.214	551.108	571.665	589.844	604.493	606.598	606.598
GLOBIOM	Total Harvest (Mm3/yr)	RCP 4.5	SSP2	RCP 4.5-SSP2	Africa	71.185	109.67	159.181	202.202	272.447	385.137	497.721	587.243	660.66	726.64
GLOBIOM	Total Harvest (Mm3/yr)	RCP 4.5	SSP2	RCP 4.5-SSP2	ASIA	447.631	559.692	667.866	739.894	835.891	924.832	989.021	1019.38	1046.29	1070.6
GLOBIOM	Total Harvest (Mm3/yr)	RCP 4.5	SSP2	RCP 4.5-SSP2	Europe	371.196	349.883	393.986	417.542	439.665	460.26	479.02	497.004	513.259	527.173
GLOBIOM	Total Harvest (Mm3/yr)	RCP 4.5	SSP2	RCP 4.5-SSP2	Former Soviet Union	151.172	192.903	212.15	228.369	242.102	248.529	254.987	259.681	265.055	271.089
GLOBIOM	Total Harvest (Mm3/yr)	RCP 4.5	SSP2	RCP 4.5-SSP2	Latin America	186.6	197.813	279.733	315.758	359.727	399.513	432.964	470.567	509.676	575.982
GLOBIOM	Total Harvest (Mm3/yr)	RCP 4.5	SSP2	RCP 4.5-SSP2	North America	457.367	495.546	520.258	542.664	565.053	585.798	605.646	623.51	634.904	643.752
GLOBIOM	Total Harvest (Mm3/yr)	RCP 4.5	SSP3	RCP 4.5-SSP3	Africa	71.185	109.677	149.578	175.514	198.099	257.321	387.743	531.174	729.695	927.998
GLOBIOM	Total Harvest (Mm3/yr)	RCP 4.5	SSP3	RCP 4.5-SSP3	ASIA	447.631	559.699	638.511	683.416	725.7	759.65	810.846	854.971	907.623	1034.41
GLOBIOM	Total Harvest (Mm3/yr)	RCP 4.5	SSP3	RCP 4.5-SSP3	Europe	371.196	349.874	388.188	408.368	423.8	431.991	438.307	447.602	455.685	483.724
GLOBIOM	Total Harvest (Mm3/yr)	RCP 4.5	SSP3	RCP 4.5-SSP3	Former Soviet Union	151.172	192.903	212.147	228.554	240.679	248.97	258.517	273.519	289.15	304.239
GLOBIOM	Total Harvest (Mm3/yr)	RCP 4.5	SSP3	RCP 4.5-SSP3	Latin America	186.6	197.818	277.13	319.414	358.121	394.573	516.497	603.301	708.726	846.406
GLOBIOM	Total Harvest (Mm3/yr)	RCP 4.5	SSP3	RCP 4.5-SSP3	North America	457.367	495.546	516.82	529.947	536.311	536.673	536.632	536.046	534.619	544.622
GLOBIOM	Total Harvest (Mm3/yr)	RCP 4.5	SSP4	RCP 4.5-SSP4	Africa	71.185	109.67	152.271	176.439	199.781	230.949	270.948	314.237	385.731	502.525
GLOBIOM	Total Harvest (Mm3/yr)	RCP 4.5	SSP4	RCP 4.5-SSP4	ASIA	447.631	559.692	653.388	707.912	778.103	830.091	869.022	888.259	893.648	935.288
GLOBIOM	Total Harvest (Mm3/yr)	RCP 4.5	SSP4	RCP 4.5-SSP4	Europe	371.196	349.883	395.694	419.544	442.271	458.458	469.535	475.851	478.858	480.839
GLOBIOM	Total Harvest (Mm3/yr)	RCP 4.5	SSP4	RCP 4.5-SSP4	Former Soviet Union	151.172	192.903	212.149	224.798	232.941	236.493	237.413	237.413	237.413	237.413
GLOBIOM	Total Harvest (Mm3/yr)	RCP 4.5	SSP4	RCP 4.5-SSP4	Latin America	186.6	197.813	282.13	321.215	357.387	385.734	404.572	419.619	433.264	509.887
GLOBIOM	Total Harvest (Mm3/yr)	RCP 4.5	SSP4	RCP 4.5-SSP4	North America	457.367	495.546	520.191	542.298	564.108	583.114	599.639	605.166	605.459	605.377
GLOBIOM	Total Harvest (Mm3/yr)	RCP 4.5	SSP5	RCP 4.5-SSP5	Africa	71.185	109.67	179.516	276.684	418.891	523.334	607.256	688.305	754.475	801.762
GLOBIOM	Total Harvest (Mm3/yr)	RCP 4.5	SSP5	RCP 4.5-SSP5	ASIA	447.631	559.681	692.662	838.453	965.982	1043.76	1104.41	1153.93	1200.54	1246.98
GLOBIOM	Total Harvest (Mm3/yr)	RCP 4.5	SSP5	RCP 4.5-SSP5	Europe	371.196	349.894	402.868	440.038	480.39	520.509	539.631	561.948	565.315	568.219
GLOBIOM	Total Harvest (Mm3/yr)	RCP 4.5	SSP5	RCP 4.5-SSP5	Former Soviet Union	151.172	192.903	212.254	229.153	244.639	259.506	274.042	282.997	293.683	307.671
GLOBIOM	Total Harvest (Mm3/yr)	RCP 4.5	SSP5	RCP 4.5-SSP5	Latin America	186.6	197.813	283.961	336.535	402.411	474.448	546.175	616.952	691.451	770.782
GLOBIOM	Total Harvest (Mm3/yr)	RCP 4.5	SSP5	RCP 4.5-SSP5	North America	457.367	495.546	525.761	576.121	635.147	689.519	739.891	785.609	828.034	869.052
GLOBIOM	Total Harvest (Mm3/yr)	Baseline	SSP1	Baseline-SSP1	Africa	71.2427	104.346	162.855	240.753	363.548	467.856	527.681	557.101	578.924	594.986
GLOBIOM	Total Harvest (Mm3/yr)	Baseline	SSP1	Baseline-SSP1	ASIA	453.89	542.46	652.949	770.404	872.176	915.542	944.849	960.103	969.004	970.306
GLOBIOM	Total Harvest (Mm3/yr)	Baseline	SSP1	Baseline-SSP1	Europe	371.257	360.973	417.865	440.701	459.79	477.977	490.111	496.236	496.874	496.319
GLOBIOM	Total Harvest (Mm3/yr)	Baseline	SSP1	Baseline-SSP1	Former Soviet Union	151.172	192.148	207.888	217.985	220.332	220.332	220.332	220.332	220.332	220.332
GLOBIOM	Total Harvest (Mm3/yr)	Baseline	SSP1	Baseline-SSP1	Latin America	186.6	193.068	278.075	324.824	365.337	409.94	447.272	472.365	489.621	499.705
GLOBIOM	Total Harvest (Mm3/yr)	Baseline	SSP1	Baseline-SSP1	North America	457.751	516.488	554.353	578.131	599.121	620.256	641.693	657.947	670.694	673.162
GLOBIOM	Total Harvest (Mm3/yr)	RCP 6.0	SSP2	RCP 6.0-SSP2	Africa	71.2427	104.345	150.115	200.535	253.77	346.341	453.321	522.557	564.15	585.249
GLOBIOM	Total Harvest (Mm3/yr)	RCP 6.0	SSP2	RCP 6.0-SSP2	ASIA	453.89	542.519	646.067	716.467	803.732	885.824	940.004	959.349	981.479	1000.19
GLOBIOM	Total Harvest (Mm3/yr)	RCP 6.0	SSP2	RCP 6.0-SSP2	Europe	371.257	360.966	414.408	436.098	454.212	465.726	472.326	473.887	475.489	476.417
GLOBIOM	Total Harvest (Mm3/yr)	RCP 6.0	SSP2	RCP 6.0-SSP2	Former Soviet Union	151.172	192.152	209.836	225.449	235.43	242.095	249.069	258.766	264.724	270.373
GLOBIOM	Total Harvest (Mm3/yr)	RCP 6.0	SSP2	RCP 6.0-SSP2	Latin America	186.6	193.064	269.953	313.811	352.164	390.132	423.66	468.836	512.32	551.443
GLOBIOM	Total Harvest (Mm3/yr)	RCP 6.0	SSP2	RCP 6.0-SSP2	North America	457.751	516.488	558.512	582.551	607.973	630.786	651.278	672.131	691.774	707.648
GLOBIOM	Total Harvest (Mm3/yr)	RCP 6.0	SSP3	RCP 6.0-SSP3	Africa	71.2427	104.294	144.953	161.465	182.485	220.277	267.213	325.031	439.021	547.708
GLOBIOM	Total Harvest (Mm3/yr)	RCP 6.0	SSP3	RCP 6.0-SSP3	ASIA	453.89	542.504	610.132	654.138	697.881	729.096	756.005	778.742	795.655	810.76
GLOBIOM	Total Harvest (Mm3/yr)	RCP 6.0	SSP3	RCP 6.0-SSP3	Europe	371.257	361.032	408.33	428.1	439.683	445.898	448.332	448.079	448.815	449.048
GLOBIOM	Total Harvest (Mm3/yr)	RCP 6.0	SSP3	RCP 6.0-SSP3	Former Soviet Union	151.172	192.136	209.818	225.373	239.018	247.096	258.083	269.162	282.373	295.033
GLOBIOM	Total Harvest (Mm3/yr)	RCP 6.0	SSP3	RCP 6.0-SSP3	Latin America	186.6	193.064	272.581	317.12	350.572	385.129	413.612	476.72	522.99	573.629
GLOBIOM	Total Harvest (Mm3/yr)	RCP 6.0	SSP3	RCP 6.0-SSP3	North America	457.751	516.487	548.334	557.542	563.14	563.845	562.597	559.929	559.416	557.646
GLOBIOM	Total Harvest (Mm3/yr)	RCP 6.0	SSP4	RCP 6.0-SSP4	Africa	71.2427	104.346	144.645	158.003	176.693	208.512	242.335	273.309	310.076	341.924
GLOBIOM	Total Harvest (Mm3/yr)	RCP 6.0	SSP4	RCP 6.0-SSP4	ASIA	453.89	542.46	627.748	681.789	737.425	780.561	815.311	828.601	835.763	834.161
GLOBIOM	Total Harvest (Mm3/yr)	RCP 6.0	SSP4	RCP 6.0-SSP4	Europe	371.257	361.023	416.204	436.674	453.548	462.367	465.698	465.624	464.763	463.298
GLOBIOM	Total Harvest (Mm3/yr)	RCP 6.0	SSP4	RCP 6.0-SSP4	Former Soviet Union	151.172	192.148	209.86	224.66	230.571	232.814	234.022	236.45	236.45	236.45
GLOBIOM	Total Harvest (Mm3/yr)	RCP 6.0	SSP4	RCP 6.0-SSP4	Latin America	186.6	193.068	273.605	314.808	337.438	359.063	375.093	384.074	391.025	397.821
GLOBIOM	Total Harvest (Mm3/yr)	RCP 6.0	SSP4	RCP 6.0-SSP4	North America	457.751	516.488	558.483	581.614	605.855	626.44	642.44	654.15	657.406	657.39
GLOBIOM	Total Harvest (Mm3/yr)	RCP 6.0	SSP5	RCP 6.0-SSP5	Africa	71.2427	104.346	167.291	269.314	410.093	500.095	545.612	586.236	628.284	676.776
GLOBIOM	Total Harvest (Mm3/yr)	RCP 6.0	SSP5	RCP 6.0-SSP5	ASIA	453.89	542.507	667.083	811.265	928.704	998.91	1058.58	1112.71	1158.48	1201.47
GLOBIOM	Total Harvest (Mm3/yr)	RCP 6.0	SSP5	RCP 6.0-SSP5	Europe	371.257	360.973	423.824	454.756	479.128	489.105	492.344	492.9	491.983	490.565
GLOBIOM	Total Harvest (Mm3/yr)	RCP 6.0	SSP5	RCP 6.0-SSP5	Former Soviet Union	151.172	192.148	210.238	226.162	240.817	254.632	267.851	280.874	292.871	305.016
GLOBIOM	Total Harvest (Mm3/yr)	RCP 6.0	SSP5	RCP 6.0-SSP5	Latin America	186.6	193.068	274.124	325.306	391.683	467.812	554.014	629.822	693.848	760.731
GLOBIOM	Total Harvest (Mm3/yr)	RCP 6.0	SSP5	RCP 6.0-SSP5	North America	457.751	516.477	572.197	614.453	673.166	726.805	791.415	844.889	892.37	935.375
GLOBIOM	Total Forest Non-soil C Stock (MtC)	Baseline	SSP2	Baseline-SSP2	Africa	81527	82302	81795	79900	78144	76401	74966	74980	76778	79222
GLOBIOM	Total Forest Non-soil C Stock (MtC)	Baseline	SSP2	Baseline-SSP2	ASIA	37632	38136	38926	40108	41665	43561	45501	47913	50556	52975
GLOBIOM	Total Forest Non-soil C Stock (MtC)	Baseline	SSP2	Baseline-SSP2	Europe	11730	12313	12839	13308	13824	14272	14657	15077	15471	15880
GLOBIOM	Total Forest Non-soil C Stock (MtC)	Baseline	SSP2	Baseline-SSP2	Former Soviet Union	39084	41615	43709	45435	46822	47965	48968	49844	50615	51326
GLOBIOM	Total Forest Non-soil C Stock (MtC)	Baseline	SSP2	Baseline-SSP2	Latin America	71894	67797	64983	62965	61836	60903	60194	59664	59270	59050	#REF!
GLOBIOM	Total Forest Non-soil C Stock (MtC)	Baseline	SSP2	Baseline-SSP2	North America	39012	39870	40762	41515	42325	43054	43721	44407	44955	45575
GLOBIOM	Total Forest Non-soil C Stock (MtC)	Baseline	SSP3	Baseline-SSP3	Africa	81527	82202	81784	80433	78746	77565	76855	75992	75190	74921
GLOBIOM	Total Forest Non-soil C Stock (MtC)	Baseline	SSP3	Baseline-SSP3	ASIA	37632	38043	38562	39457	40770	42429	44148	45897	47587	49235
GLOBIOM	Total Forest Non-soil C Stock (MtC)	Baseline	SSP3	Baseline-SSP3	Europe	11730	12332	12899	13439	14025	14554	15063	15577	16055	16509
GLOBIOM	Total Forest Non-soil C Stock (MtC)	Baseline	SSP3	Baseline-SSP3	Former Soviet Union	39084	41611	43692	45404	46778	47910	48868	49695	50421	51094
GLOBIOM	Total Forest Non-soil C Stock (MtC)	Baseline	SSP3	Baseline-SSP3	Latin America	71894	67569	64368	61619	59161	57191	55401	53745	52398	51295	#REF!
GLOBIOM	Total Forest Non-soil C Stock (MtC)	Baseline	SSP3	Baseline-SSP3	North America	39012	39789	40434	41092	41614	42157	42669	43266	43946	44699
GLOBIOM	Total Forest Non-soil C Stock (MtC)	Baseline	SSP4	Baseline-SSP4	Former Soviet Union	39084	41615	43709	45435	46822	47965	48968	49844	50615	51326
GLOBIOM	Total Forest Non-soil C Stock (MtC)	Baseline	SSP4	Baseline-SSP4	Latin America	71894	67797	64983	62965	61836	60903	60194	59664	59270	59050	#REF!
GLOBIOM	Total Forest Non-soil C Stock (MtC)	Baseline	SSP4	Baseline-SSP4	North America	39012	39870	40762	41515	42325	43054	43721	44407	44955	45575
GLOBIOM	Total Forest Non-soil C Stock (MtC)	Baseline	SSP4	Baseline-SSP4	Europe	11730	12313	12839	13308	13824	14272	14657	15077	15471	15880
GLOBIOM	Total Forest Non-soil C Stock (MtC)	Baseline	SSP4	Baseline-SSP4	ASIA	37632	38136	38926	40108	41665	43561	45501	47913	50556	52975
GLOBIOM	Total Forest Non-soil C Stock (MtC)	Baseline	SSP4	Baseline-SSP4	Africa	81527	82302	81795	79900	78144	76401	74966	74980	76778	79222
GLOBIOM	Total Forest Non-soil C Stock (MtC)	RCP 6.0	SSP5	RCP 6.0-SSP5	Former Soviet Union	39084	41615	43708.3	45381	46768.8	47893.6	48878.7	49717.6	50408.3	51114.1
GLOBIOM	Total Forest Non-soil C Stock (MtC)	RCP 6.0	SSP5	RCP 6.0-SSP5	Latin America	71894	67797	65010.2	62926.3	61785.8	61044.5	60475.2	59967.7	59680.9	59573.1	#REF!
GLOBIOM	Total Forest Non-soil C Stock (MtC)	RCP 6.0	SSP5	RCP 6.0-SSP5	North America	39012	39870	40628	41214.8	41835.9	42350.7	42836.3	43264.8	43601.2	44039.3
GLOBIOM	Total Forest Non-soil C Stock (MtC)	RCP 6.0	SSP5	RCP 6.0-SSP5	Europe	11730	12313	12760.7	13166.9	13646.5	14106.1	14527.1	14989.8	15413.9	15865.4
GLOBIOM	Total Forest Non-soil C Stock (MtC)	RCP 6.0	SSP5	RCP 6.0-SSP5	ASIA	37632	38136	38666.6	39322.4	40559.5	42495.4	44556.6	47120.2	49840	52528.3
GLOBIOM	Total Forest Non-soil C Stock (MtC)	RCP 6.0	SSP5	RCP 6.0-SSP5	Africa	81527	82302	81646.3	78541.1	75228.5	73030.3	72045.8	72493.3	75084	78054.1
GLOBIOM	Total Forest Non-soil C Stock (MtC)	RCP 4.5	SSP4	RCP 4.5-SSP4	Former Soviet Union	39084	41618	43724	45475	46923	48115	49185	50108	50885	51535
GLOBIOM	Total Forest Non-soil C Stock (MtC)	RCP 4.5	SSP4	RCP 4.5-SSP4	Latin America	71894	67736	65588	64875	66188	68411	70776	73510	76428	79607	#REF!
GLOBIOM	Total Forest Non-soil C Stock (MtC)	RCP 4.5	SSP4	RCP 4.5-SSP4	North America	39012	39969	40968	41889	42970	44175	45309	46599	47825	48926
GLOBIOM	Total Forest Non-soil C Stock (MtC)	RCP 4.5	SSP4	RCP 4.5-SSP4	Europe	11730	12332	12922	13449	14012	14550	15033	15554	16078	16585
GLOBIOM	Total Forest Non-soil C Stock (MtC)	RCP 4.5	SSP4	RCP 4.5-SSP4	ASIA	37632	38143	39057	40609	42598	45015	47455	50367	53601	56520
GLOBIOM	Total Forest Non-soil C Stock (MtC)	RCP 4.5	SSP4	RCP 4.5-SSP4	Africa	81527	82697	83541	83440	84063	85278	86212	88347	91331	94507
GLOBIOM	Total Forest Non-soil C Stock (MtC)	RCP 4.5	SSP5	RCP 4.5-SSP5	Former Soviet Union	39084	41618	43724	45426	46872.6	48063.6	49132.6	50054.8	50831.2	51480.7
GLOBIOM	Total Forest Non-soil C Stock (MtC)	RCP 4.5	SSP5	RCP 4.5-SSP5	Latin America	71894	67736	65607.2	64864	66183.5	68408.1	70771.8	73507	76426.2	79609.7	#REF!
GLOBIOM	Total Forest Non-soil C Stock (MtC)	RCP 4.5	SSP5	RCP 4.5-SSP5	North America	39012	39969	40967.9	41745.9	42673.2	43714.7	44744.7	45944.1	47120.6	48206.3
GLOBIOM	Total Forest Non-soil C Stock (MtC)	RCP 4.5	SSP5	RCP 4.5-SSP5	Europe	11730	12332	12853.6	13238.4	13653.8	14068	14461.3	14947.1	15464.8	15961.5
GLOBIOM	Total Forest Non-soil C Stock (MtC)	RCP 4.5	SSP5	RCP 4.5-SSP5	ASIA	37632	38143	38907.1	39939.6	41694.7	44023.8	46467.4	49341	52472.8	55338.8
GLOBIOM	Total Forest Non-soil C Stock (MtC)	RCP 4.5	SSP5	RCP 4.5-SSP5	Africa	81527	82697	83653.4	82794.7	82409	83134.7	83811	86183.2	89364.8	92698.4
GLOBIOM	Total Forest Non-soil C Stock (MtC)	RCP 2.6	SSP4	RCP 2.6-SSP4	Former Soviet Union	39084	41655	43850	45713	47238	48538	49657	50529	51362	52085
GLOBIOM	Total Forest Non-soil C Stock (MtC)	RCP 2.6	SSP4	RCP 2.6-SSP4	Latin America	71894	69852	71036	72769	75261	78263	81380	85019	88708	92343	#REF!
GLOBIOM	Total Forest Non-soil C Stock (MtC)	RCP 2.6	SSP4	RCP 2.6-SSP4	North America	39012	40103	41506	42775	44135	45448	46419	47011	46674	45858
GLOBIOM	Total Forest Non-soil C Stock (MtC)	RCP 2.6	SSP4	RCP 2.6-SSP4	Europe	11730	12387	13059	13672	14344	14989	15505	15991	16475	16920
GLOBIOM	Total Forest Non-soil C Stock (MtC)	RCP 2.6	SSP4	RCP 2.6-SSP4	ASIA	37632	38482	39991	42049	44304	47155	50018	52312	54287	56018
GLOBIOM	Total Forest Non-soil C Stock (MtC)	RCP 2.6	SSP4	RCP 2.6-SSP4	Africa	81527	83124	84949	86176	87035	89401	91259	93468	96381	99142
GLOBIOM	Total Forest Non-soil C Stock (MtC)	RCP 2.6	SSP5	RCP 2.6-SSP5	Former Soviet Union	39084	41655	43849.9	45712.8	47237.8	48537.8	49656.8	50528.8	51361.8	52060
GLOBIOM	Total Forest Non-soil C Stock (MtC)	RCP 2.6	SSP5	RCP 2.6-SSP5	Latin America	71894	69852	71035.6	72769.2	75258.8	78260.2	81378.6	85006.6	88777.8	92217.8	#REF!
GLOBIOM	Total Forest Non-soil C Stock (MtC)	RCP 2.6	SSP5	RCP 2.6-SSP5	North America	39012	40103	41505.9	42774.9	44134.9	45444.2	46409.7	47001.1	46664.2	45826
GLOBIOM	Total Forest Non-soil C Stock (MtC)	RCP 2.6	SSP5	RCP 2.6-SSP5	Europe	11730	12387	13041.6	13569.2	14198	14803.5	15262.4	15691.3	16068.6	16513.5
GLOBIOM	Total Forest Non-soil C Stock (MtC)	RCP 2.6	SSP5	RCP 2.6-SSP5	ASIA	37632	38482	39921.9	41705.2	43931.3	46800.1	49684.9	51962.3	53924.1	55680
GLOBIOM	Total Forest Non-soil C Stock (MtC)	RCP 2.6	SSP5	RCP 2.6-SSP5	Africa	81527	83124	85029.8	85854.9	86711.2	89041.8	90887.7	93309.6	96644.8	100267
GLOBIOM	Total Forest Non-soil C Stock (MtC)	RCP 1.9	SSP4	RCP 1.9-SSP4	Former Soviet Union	39084	41692	43918	45783	47308	48611	49656	50597	51461	52129
GLOBIOM	Total Forest Non-soil C Stock (MtC)	RCP 1.9	SSP4	RCP 1.9-SSP4	Latin America	71894	69997	71275	73096	75506	78620	81992	85619	90074	94796	#REF!
GLOBIOM	Total Forest Non-soil C Stock (MtC)	RCP 1.9	SSP4	RCP 1.9-SSP4	North America	39012	40152	41641	42913	44278	45530	46222	46040	45434	44880
GLOBIOM	Total Forest Non-soil C Stock (MtC)	RCP 1.9	SSP4	RCP 1.9-SSP4	Europe	11730	12410	13163	13803	14495	15063	15502	15978	16490	16998
GLOBIOM	Total Forest Non-soil C Stock (MtC)	RCP 1.9	SSP4	RCP 1.9-SSP4	ASIA	37632	38809	40914	43399	46062	49075	51652	53704	55666	57854
GLOBIOM	Total Forest Non-soil C Stock (MtC)	RCP 1.9	SSP4	RCP 1.9-SSP4	Africa	81527	83323	86002	88052	88823	90771	92728	94483	96834	99280
GLOBIOM	Total Forest Non-soil C Stock (MtC)	RCP 1.9	SSP5	RCP 1.9-SSP5	Former Soviet Union	39084	41692	43918	45782.9	47307.8	48610.8	49655.8	50596.8	51423.3	52116.3
GLOBIOM	Total Forest Non-soil C Stock (MtC)	RCP 1.9	SSP5	RCP 1.9-SSP5	Latin America	71894	69997	71274.9	73092.9	75506.1	78619.4	81972.2	85591.5	89984.8	94215.2	#REF!
GLOBIOM	Total Forest Non-soil C Stock (MtC)	RCP 1.9	SSP5	RCP 1.9-SSP5	North America	39012	40152	41641	42913	44278	45527.4	46219.4	46037.5	45415	44726.4
GLOBIOM	Total Forest Non-soil C Stock (MtC)	RCP 1.9	SSP5	RCP 1.9-SSP5	Europe	11730	12410	13154	13750.5	14397.1	14934.4	15316.8	15723.5	16165	16252.9
GLOBIOM	Total Forest Non-soil C Stock (MtC)	RCP 1.9	SSP5	RCP 1.9-SSP5	ASIA	37632	38809	40871.4	43261.9	45930.4	48900.3	51509.4	53439.4	55385.8	56838.1
GLOBIOM	Total Forest Non-soil C Stock (MtC)	RCP 1.9	SSP5	RCP 1.9-SSP5	Africa	81527	83323	86028.5	87978.4	88839.8	90843.3	92813.2	94657.4	97420.5	100821
GLOBIOM	Roundwood Harvest (Mm3/yr)	Baseline	SSP2	Baseline-SSP2	Africa	42.0715	76.3064	116.473	161.32	210.169	297.159	399.392	467.721	508.864	530.138
GLOBIOM	Roundwood Harvest (Mm3/yr)	Baseline	SSP2	Baseline-SSP2	ASIA	377.976	479.076	583.792	654.127	742.463	826.546	883.451	906.838	932.908	955.139
GLOBIOM	Roundwood Harvest (Mm3/yr)	Baseline	SSP2	Baseline-SSP2	Europe	360.259	350.44	404.047	425.828	443.96	455.675	462.506	464.383	466.234	467.415
GLOBIOM	Roundwood Harvest (Mm3/yr)	Baseline	SSP2	Baseline-SSP2	Former Soviet Union	134.432	177.039	194.04	209.504	219.155	226.053	233.366	243.507	249.988	256.195
GLOBIOM	Roundwood Harvest (Mm3/yr)	Baseline	SSP2	Baseline-SSP2	Latin America	175.639	181.499	256.071	299.323	337.664	375.679	409.589	455.241	499.347	539.08
GLOBIOM	Roundwood Harvest (Mm3/yr)	Baseline	SSP2	Baseline-SSP2	North America	446.372	505.992	547.607	571.166	596.106	618.469	638.594	659.103	678.435	694.222
GLOBIOM	Roundwood Harvest (Mm3/yr)	Baseline	SSP3	Baseline-SSP3	Africa	42.0715	76.2564	110.754	121.188	135.145	164.288	203.56	254.411	362.108	465.828
GLOBIOM	Roundwood Harvest (Mm3/yr)	Baseline	SSP3	Baseline-SSP3	ASIA	377.976	479.062	547.143	590.067	632.99	664.288	691.602	715.188	733.017	748.855
GLOBIOM	Roundwood Harvest (Mm3/yr)	Baseline	SSP3	Baseline-SSP3	Europe	360.259	350.506	398.212	418.431	430.454	437.147	440.243	440.616	441.897	442.639
GLOBIOM	Roundwood Harvest (Mm3/yr)	Baseline	SSP3	Baseline-SSP3	Former Soviet Union	134.432	177.022	193.89	209.153	222.155	230.021	240.282	250.948	263.674	275.852
GLOBIOM	Roundwood Harvest (Mm3/yr)	Baseline	SSP3	Baseline-SSP3	Latin America	175.639	181.499	258.68	301.647	334.305	368.116	395.946	458.615	504.525	554.561
GLOBIOM	Roundwood Harvest (Mm3/yr)	Baseline	SSP3	Baseline-SSP3	North America	446.372	505.991	537.944	547.293	553.032	553.988	552.904	550.768	550.751	549.624
GLOBIOM	Roundwood Harvest (Mm3/yr)	Baseline	SSP4	Baseline-SSP4	Africa	42.0715	76.3078	110.555	118.055	129.712	152.871	179.63	204.245	234.763	261.182
GLOBIOM	Roundwood Harvest (Mm3/yr)	Baseline	SSP4	Baseline-SSP4	ASIA	377.976	479.017	566.237	620.842	677.889	723.77	762.042	779.856	791.684	794.41
GLOBIOM	Roundwood Harvest (Mm3/yr)	Baseline	SSP4	Baseline-SSP4	Europe	360.259	350.497	405.995	426.701	443.781	453.058	456.807	457.189	456.804	455.938
GLOBIOM	Roundwood Harvest (Mm3/yr)	Baseline	SSP4	Baseline-SSP4	Former Soviet Union	134.432	177.034	194.304	208.849	215.335	218.31	220.396	223.663	224.582	225.607
GLOBIOM	Roundwood Harvest (Mm3/yr)	Baseline	SSP4	Baseline-SSP4	Latin America	175.639	181.502	259.914	300.649	323.507	345.619	362.239	372.032	379.911	387.585
GLOBIOM	Roundwood Harvest (Mm3/yr)	Baseline	SSP4	Baseline-SSP4	North America	446.372	505.992	547.731	570.579	594.609	614.976	630.874	642.673	646.217	646.631
GLOBIOM	Roundwood Harvest (Mm3/yr)	Baseline	SSP5	Baseline-SSP5	Africa	42.0715	76.3078	134.459	231.581	369.44	459.603	505.487	546.174	588.507	638.014
GLOBIOM	Roundwood Harvest (Mm3/yr)	Baseline	SSP5	Baseline-SSP5	ASIA	377.976	479.064	605.55	751.301	870.448	944.062	1007.7	1066.25	1116.9	1164.88
GLOBIOM	Roundwood Harvest (Mm3/yr)	Baseline	SSP5	Baseline-SSP5	Europe	360.259	350.447	413.215	443.915	468.096	477.922	480.87	481.159	479.952	478.427
GLOBIOM	Roundwood Harvest (Mm3/yr)	Baseline	SSP5	Baseline-SSP5	Former Soviet Union	134.432	177.034	194.578	210.719	225.545	239.948	253.928	267.738	280.688	294.011
GLOBIOM	Roundwood Harvest (Mm3/yr)	Baseline	SSP5	Baseline-SSP5	Latin America	175.639	181.502	260.664	311.898	378.546	455.391	542.373	618.911	683.96	752.058
GLOBIOM	Roundwood Harvest (Mm3/yr)	Baseline	SSP5	Baseline-SSP5	North America	446.372	505.982	561	602.418	659.927	712.3	775.471	827.553	873.85	915.734
GLOBIOM	Total Harvest (Mm3/yr)	Baseline	SSP2	Baseline-SSP2	Africa	71.2427	104.345	150.115	200.535	253.77	346.341	453.321	522.557	564.15	585.249
GLOBIOM	Total Harvest (Mm3/yr)	Baseline	SSP2	Baseline-SSP2	ASIA	453.89	542.519	646.067	716.467	803.732	885.824	940.004	959.349	981.479	1000.19
GLOBIOM	Total Harvest (Mm3/yr)	Baseline	SSP2	Baseline-SSP2	Europe	371.257	360.966	414.408	436.098	454.212	465.726	472.326	473.887	475.489	476.417
GLOBIOM	Total Harvest (Mm3/yr)	Baseline	SSP2	Baseline-SSP2	Former Soviet Union	151.172	192.152	209.836	225.449	235.43	242.095	249.069	258.766	264.724	270.373
GLOBIOM	Total Harvest (Mm3/yr)	Baseline	SSP2	Baseline-SSP2	Latin America	186.6	193.064	269.953	313.811	352.164	390.132	423.66	468.836	512.32	551.443
GLOBIOM	Total Harvest (Mm3/yr)	Baseline	SSP2	Baseline-SSP2	North America	457.751	516.488	558.512	582.551	607.973	630.786	651.278	672.131	691.774	707.648
GLOBIOM	Total Harvest (Mm3/yr)	Baseline	SSP3	Baseline-SSP3	Africa	71.2427	104.294	144.953	161.465	182.485	220.277	267.213	325.031	439.021	547.708
GLOBIOM	Total Harvest (Mm3/yr)	Baseline	SSP3	Baseline-SSP3	ASIA	453.89	542.504	610.132	654.138	697.881	729.096	756.005	778.742	795.655	810.76
GLOBIOM	Total Harvest (Mm3/yr)	Baseline	SSP3	Baseline-SSP3	Europe	371.257	361.032	408.33	428.1	439.683	445.898	448.332	448.079	448.815	449.048
GLOBIOM	Total Harvest (Mm3/yr)	Baseline	SSP3	Baseline-SSP3	Former Soviet Union	151.172	192.136	209.818	225.373	239.018	247.096	258.083	269.162	282.373	295.033
GLOBIOM	Total Harvest (Mm3/yr)	Baseline	SSP3	Baseline-SSP3	Latin America	186.6	193.064	272.581	317.12	350.572	385.129	413.612	476.72	522.99	573.629
GLOBIOM	Total Harvest (Mm3/yr)	Baseline	SSP3	Baseline-SSP3	North America	457.751	516.487	548.334	557.542	563.14	563.845	562.597	559.929	559.416	557.646
GLOBIOM	Total Harvest (Mm3/yr)	Baseline	SSP4	Baseline-SSP4	Africa	71.2427	104.346	144.645	158.003	176.693	208.512	242.335	273.309	310.076	341.924
GLOBIOM	Total Harvest (Mm3/yr)	Baseline	SSP4	Baseline-SSP4	ASIA	453.89	542.46	627.748	681.789	737.425	780.561	815.311	828.601	835.763	834.161
GLOBIOM	Total Harvest (Mm3/yr)	Baseline	SSP4	Baseline-SSP4	Europe	371.257	361.023	416.204	436.674	453.548	462.367	465.698	465.624	464.763	463.298
GLOBIOM	Total Harvest (Mm3/yr)	Baseline	SSP4	Baseline-SSP4	Former Soviet Union	151.172	192.148	209.86	224.66	230.571	232.814	234.022	236.45	236.45	236.45
GLOBIOM	Total Harvest (Mm3/yr)	Baseline	SSP4	Baseline-SSP4	Latin America	186.6	193.068	273.605	314.808	337.438	359.063	375.093	384.074	391.025	397.821
GLOBIOM	Total Harvest (Mm3/yr)	Baseline	SSP4	Baseline-SSP4	North America	457.751	516.488	558.483	581.614	605.855	626.44	642.44	654.15	657.406	657.39
GLOBIOM	Total Harvest (Mm3/yr)	Baseline	SSP5	Baseline-SSP5	Africa	71.2427	104.346	167.291	269.314	410.093	500.095	545.612	586.236	628.284	676.776
GLOBIOM	Total Harvest (Mm3/yr)	Baseline	SSP5	Baseline-SSP5	ASIA	453.89	542.507	667.083	811.265	928.704	998.91	1058.58	1112.71	1158.48	1201.47
GLOBIOM	Total Harvest (Mm3/yr)	Baseline	SSP5	Baseline-SSP5	Europe	371.257	360.973	423.824	454.756	479.128	489.105	492.344	492.9	491.983	490.565
GLOBIOM	Total Harvest (Mm3/yr)	Baseline	SSP5	Baseline-SSP5	Former Soviet Union	151.172	192.148	210.238	226.162	240.817	254.632	267.851	280.874	292.871	305.016
GLOBIOM	Total Harvest (Mm3/yr)	Baseline	SSP5	Baseline-SSP5	Latin America	186.6	193.068	274.124	325.306	391.683	467.812	554.014	629.822	693.848	760.731
GLOBIOM	Total Harvest (Mm3/yr)	Baseline	SSP5	Baseline-SSP5	North America	457.751	516.477	572.197	614.453	673.166	726.805	791.415	844.889	892.37	935.375
GTM	Forest Area (Mha)	Baseline	SSP2	Baseline-SSP2	Africa	598.42	574.14	551.14	529.02	512.88	506.43	501.99	499.94	499.23	494.11
GTM	Forest Area (Mha)	Baseline	SSP3	Baseline-SSP3	Africa	598.42	572.7	548.59	524.49	501.76	479.98	471.43	462.91	454.22	442.14
GTM	Forest Area (Mha)	Baseline	SSP4	Baseline-SSP4	Africa	598.42	572.21	547.94	524.6	501.9	480.35	475.31	474.25	473.33	476.04
GTM	Forest Area (Mha)	Baseline	SSP5	Baseline-SSP5	Africa	598.42	630.73	631.04	631.26	631.28	631.33	631.27	631.01	630.77	631.39
GTM	Forest Area (Mha)	Baseline	SSP1	Baseline-SSP1	Africa	598.42	630.99	631.47	631.77	631.94	632.08	632.12	632.11	632.19	632.05
GTM	Forest Area (Mha)	RCP 6.0	SSP2	RCP 6.0-SSP2	Africa	598.42	574.14	551.14	529.02	512.88	506.43	501.99	499.94	499.23	494.11
GTM	Forest Area (Mha)	RCP 6.0	SSP3	RCP 6.0-SSP3	Africa	598.42	622.84	609.94	609.17	620.71	624.78	625.84	626.74	626.9	632.99
GTM	Forest Area (Mha)	RCP 6.0	SSP4	RCP 6.0-SSP4	Africa	598.42	620.92	594.08	571.18	567.25	577.55	597.51	616.11	616.12	623.41
GTM	Forest Area (Mha)	RCP 6.0	SSP5	RCP 6.0-SSP5	Africa	598.42	631.33	631.3	630.92	630.99	630.98	631.18	630.97	630.71	631.36
GTM	Forest Area (Mha)	RCP 4.5	SSP1	RCP 4.5-SSP1	Africa	598.42	630.8	631.12	631.35	631.49	631.57	631.63	631.74	631.96	631.99
GTM	Forest Area (Mha)	RCP 4.5	SSP2	RCP 4.5-SSP2	Africa	598.42	628.69	608.39	600.42	616	625.16	625.99	626.2	626.58	629.35
GTM	Forest Area (Mha)	RCP 4.5	SSP3	RCP 4.5-SSP3	Africa	598.42	618.82	618.88	624.35	622.51	623.93	627.08	630.63	630.85	642.33
GTM	Forest Area (Mha)	RCP 4.5	SSP4	RCP 4.5-SSP4	Africa	598.42	623.32	602.68	592.15	612.39	624.69	625.28	626.11	626.25	629.43
GTM	Forest Area (Mha)	RCP 4.5	SSP5	RCP 4.5-SSP5	Africa	598.42	631.21	631.29	630.81	630.91	630.94	631.11	631.4	631.53	633.68
GTM	Forest Area (Mha)	RCP 3.4	SSP1	RCP 3.4-SSP1	Africa	598.42	630.67	631.05	631.25	631.36	631.4	631.46	632.07	632.75	632.92
GTM	Forest Area (Mha)	RCP 3.4	SSP2	RCP 3.4-SSP2	Africa	598.42	619.09	616.44	616.56	623.91	624.26	625.64	626.98	627.17	635.83
GTM	Forest Area (Mha)	RCP 3.4	SSP3	RCP 3.4-SSP3	Africa	598.42	617	624.87	622.35	621.12	625.23	633.39	637.72	638.39	651.98
GTM	Forest Area (Mha)	RCP 3.4	SSP4	RCP 3.4-SSP4	Africa	598.42	618.36	614.7	613.98	624	624.85	625.95	627	627.16	633.92
GTM	Forest Area (Mha)	RCP 3.4	SSP5	RCP 3.4-SSP5	Africa	598.42	630.97	631.1	630.83	630.84	630.83	631.47	632.62	632.79	637.04
GTM	Forest Area (Mha)	RCP 2.6	SSP1	RCP 2.6-SSP1	Africa	598.42	630.56	630.93	631.04	631.08	631.13	631.56	632.38	633.85	634.28
GTM	Forest Area (Mha)	RCP 2.6	SSP2	RCP 2.6-SSP2	Africa	598.42	574.14	551.14	529.02	512.88	506.43	501.99	499.94	499.23	494.11
GTM	Forest Area (Mha)	RCP 2.6	SSP4	RCP 2.6-SSP4	Africa	598.42	615.4	616.42	622.86	622.15	624.19	628.87	631.84	632.05	643.19
GTM	Forest Area (Mha)	RCP 2.6	SSP5	RCP 2.6-SSP5	Africa	598.42	630.73	631.04	631.26	631.28	631.33	631.27	631.01	630.77	631.39
GTM	Forest Area (Mha)	RCP 1.9	SSP1	RCP 1.9-SSP1	Africa	598.42	630.18	630.35	630.29	630.12	629.36	631.07	635.91	638.7	640.03
GTM	Forest Area (Mha)	RCP 1.9	SSP2	RCP 1.9-SSP2	Africa	598.42	622.71	623.81	629.78	634.87	635.85	642.22	647.59	647.59	647.59
GTM	Forest Area (Mha)	RCP 1.9	SSP4	RCP 1.9-SSP4	Africa	598.42	622.64	623.81	629.9	635.52	637.11	643.33	649.42	649.42	649.42
GTM	Forest Area (Mha)	RCP 1.9	SSP5	RCP 1.9-SSP5	Africa	598.42	624.92	626.2	633.98	638.47	639.89	645.01	650.45	650.45	650.45
GTM	Total Forest Non-soil C Stock (MtC)	Baseline	SSP2	Baseline-SSP2	Africa	50437.3	48863.5	47289.7	45150.2	42925.8	40908.1	39292.4	38276.8	37563.3	36867.3
GTM	Total Forest Non-soil C Stock (MtC)	Baseline	SSP3	Baseline-SSP3	Africa	50437.3	47558.6	44679.9	42493.6	40363.9	38230.6	36368.2	35081.9	33906.7	32594.1
GTM	Total Forest Non-soil C Stock (MtC)	Baseline	SSP4	Baseline-SSP4	Africa	50437.3	47612.3	44787.3	42686.9	40519.3	38369.8	36438.4	35167.5	34280.8	33480.4
GTM	Total Forest Non-soil C Stock (MtC)	Baseline	SSP5	Baseline-SSP5	Africa	50437.3	51432.1	52426.9	51758.5	51106	50366.9	50031.5	50159.9	50353.3	50302.4
GTM	Total Forest Non-soil C Stock (MtC)	Baseline	SSP1	Baseline-SSP1	Africa	50437.3	52077.6	53717.9	53143.2	52602.8	51913.1	51571.2	51516.2	51749.3	51877
GTM	Total Forest Non-soil C Stock (MtC)	RCP 6.0	SSP2	RCP 6.0-SSP2	Africa	50437.3	48912.9	47388.5	45222.9	42936.1	40915.1	39282.3	38336.6	37873.9	36816.7
GTM	Total Forest Non-soil C Stock (MtC)	RCP 6.0	SSP3	RCP 6.0-SSP3	Africa	50437.3	49411.7	48386.2	48751.6	49466.7	50513	51613.2	52712.2	53613.1	54279.3
GTM	Total Forest Non-soil C Stock (MtC)	RCP 6.0	SSP4	RCP 6.0-SSP4	Africa	50437.3	48969.4	47501.4	45877.7	44128.8	42888	42831.6	44925.1	47158.4	48857.9
GTM	Total Forest Non-soil C Stock (MtC)	RCP 6.0	SSP5	RCP 6.0-SSP5	Africa	50437.3	52291.5	54145.7	53060.6	52025	50968.6	50713.2	52067.5	54500.7	56199.3
GTM	Total Forest Non-soil C Stock (MtC)	RCP 4.5	SSP1	RCP 4.5-SSP1	Africa	50437.3	52212.9	53988.6	53437.2	52984.8	52677.3	53683	55832.2	57889.7	59614.6
GTM	Total Forest Non-soil C Stock (MtC)	RCP 4.5	SSP2	RCP 4.5-SSP2	Africa	50437.3	50487.8	50538.3	50338.2	51040.4	52173.5	53572.3	54803.4	55851.6	56597.1
GTM	Total Forest Non-soil C Stock (MtC)	RCP 4.5	SSP3	RCP 4.5-SSP3	Africa	50437.3	49867.5	49297.6	50091	51120.3	52072.1	53098.3	54051.9	54761.9	55304.1
GTM	Total Forest Non-soil C Stock (MtC)	RCP 4.5	SSP4	RCP 4.5-SSP4	Africa	50437.3	49166.9	47896.5	47571.8	48114.3	49201.6	50573.4	51868.4	52933.8	53704.8
GTM	Total Forest Non-soil C Stock (MtC)	RCP 4.5	SSP5	RCP 4.5-SSP5	Africa	50437.3	52374.8	54312.2	53815.6	54550.3	55861.9	57340	58651.3	59793.1	60576.2
GTM	Total Forest Non-soil C Stock (MtC)	RCP 3.4	SSP1	RCP 3.4-SSP1	Africa	50437.3	52404.5	54371.6	54291.4	55297.8	56720.8	58254.2	59605.8	60906.5	62038.1
GTM	Total Forest Non-soil C Stock (MtC)	RCP 3.4	SSP2	RCP 3.4-SSP2	Africa	50437.3	51098.1	51758.9	52354.4	53219.4	54216.3	55185.2	56231.5	57049.2	57649.2
GTM	Total Forest Non-soil C Stock (MtC)	RCP 3.4	SSP3	RCP 3.4-SSP3	Africa	50437.3	49945.5	49453.7	50468.8	51506.5	52526.3	53702.9	54676.4	55411.4	55979.5
GTM	Total Forest Non-soil C Stock (MtC)	RCP 3.4	SSP4	RCP 3.4-SSP4	Africa	50437.3	49837	49236.8	49759.9	50548.9	51539	52555.5	53516.8	54228.4	54766
GTM	Total Forest Non-soil C Stock (MtC)	RCP 3.4	SSP5	RCP 3.4-SSP5	Africa	50437.3	53182.1	55926.8	56743.2	57631.4	58581.8	59558.5	60490.3	61325.1	61886.2
GTM	Total Forest Non-soil C Stock (MtC)	RCP 2.6	SSP1	RCP 2.6-SSP1	Africa	50437.3	53605.4	56773.4	57539.9	58373.5	59325	60287.9	61287.5	62308.5	63128
GTM	Total Forest Non-soil C Stock (MtC)	RCP 2.6	SSP2	RCP 2.6-SSP2	Africa	50437.3	48958.3	47479.2	45348.2	42918.2	41048.2	39049.4	37713.8	38937	36947.2
GTM	Total Forest Non-soil C Stock (MtC)	RCP 2.6	SSP4	RCP 2.6-SSP4	Africa	50437.3	49928.6	49419.9	50311.8	51365.9	52395.2	53433.4	54342.7	55026.2	55552.2
GTM	Total Forest Non-soil C Stock (MtC)	RCP 2.6	SSP5	RCP 2.6-SSP5	Africa	50437.3	52336.7	54236.1	54012.9	53766.8	52032.1	52260.1	53208.4	54073.8	54502.3
GTM	Total Forest Non-soil C Stock (MtC)	RCP 1.9	SSP1	RCP 1.9-SSP1	Africa	50437.3	53662.7	56888.1	57728.6	58798.4	59873.7	60949.8	62184.3	63261.5	64071
GTM	Total Forest Non-soil C Stock (MtC)	RCP 1.9	SSP2	RCP 1.9-SSP2	Africa	50437.3	51784.7	53132.2	54671.7	56009.6	57042	57823.3	58455.1	58984.5	59421.5
GTM	Total Forest Non-soil C Stock (MtC)	RCP 1.9	SSP4	RCP 1.9-SSP4	Africa	50437.3	50450.4	50463.5	51945.9	53211.7	54195.4	54943.1	55547.7	56056.5	56476.9
GTM	Total Forest Non-soil C Stock (MtC)	RCP 1.9	SSP5	RCP 1.9-SSP5	Africa	50437.3	53787.9	57138.5	58808.5	60276.3	61392	62245	62930.8	63505	63979.4
GTM	Roundwood Harvest (Mm3/yr)	Baseline	SSP2	Baseline-SSP2	Africa	51.577	62.56	71.782	73.881	72.527	72.128	65.442	63.979	66.916	71.492
GTM	Roundwood Harvest (Mm3/yr)	Baseline	SSP3	Baseline-SSP3	Africa	51.231	63.625	72.639	68.72	70.617	67.738	60.847	62.006	69.573	71.701
GTM	Roundwood Harvest (Mm3/yr)	Baseline	SSP4	Baseline-SSP4	Africa	49.626	59.827	68.519	69.577	68.845	67.218	60.016	57.645	61.45	63.52
GTM	Roundwood Harvest (Mm3/yr)	Baseline	SSP5	Baseline-SSP5	Africa	55.162	67.733	78.48	80.848	93.766	83.799	77.684	75.094	82.331	85.435
GTM	Roundwood Harvest (Mm3/yr)	Baseline	SSP1	Baseline-SSP1	Africa	55.558	65.891	75.843	77.499	89.599	79.992	78.746	71.865	75.217	75.831
GTM	Roundwood Harvest (Mm3/yr)	RCP 6.0	SSP2	RCP 6.0-SSP2	Africa	38.454	72.996	70.183	75.501	72.14	73.46	64.982	59.285	73.755	73.24
GTM	Roundwood Harvest (Mm3/yr)	RCP 6.0	SSP3	RCP 6.0-SSP3	Africa	10.538	56.899	37.235	26.532	25.312	25.176	11.242	1.671	2.494	3.117
GTM	Roundwood Harvest (Mm3/yr)	RCP 6.0	SSP4	RCP 6.0-SSP4	Africa	5.817	67.543	68.286	69.724	67.111	54.055	23.807	16.022	25.571	26.586
GTM	Roundwood Harvest (Mm3/yr)	RCP 6.0	SSP5	RCP 6.0-SSP5	Africa	7.756	75.588	80.384	83.783	95.405	81.485	54.474	26.909	38.208	41.081
GTM	Roundwood Harvest (Mm3/yr)	RCP 4.5	SSP1	RCP 4.5-SSP1	Africa	53.255	65.041	75.089	75.203	79.456	56.517	32.414	21.7	17.579	23.48
GTM	Roundwood Harvest (Mm3/yr)	RCP 4.5	SSP2	RCP 4.5-SSP2	Africa	8.203	64.019	49.782	31.392	25.326	24.833	11.67	3.772	11.721	11.273
GTM	Roundwood Harvest (Mm3/yr)	RCP 4.5	SSP3	RCP 4.5-SSP3	Africa	9.633	40.769	31.709	21.591	29.249	10.371	0.402	0	0	0
GTM	Roundwood Harvest (Mm3/yr)	RCP 4.5	SSP4	RCP 4.5-SSP4	Africa	8.157	61.75	49.059	29.997	24.894	22.027	12.174	2.518	5.224	4.824
GTM	Roundwood Harvest (Mm3/yr)	RCP 4.5	SSP5	RCP 4.5-SSP5	Africa	11.434	73.005	69.882	49.196	38.38	29.051	26.484	15.629	26.938	30.704
GTM	Roundwood Harvest (Mm3/yr)	RCP 3.4	SSP1	RCP 3.4-SSP1	Africa	50.646	61.127	65.156	47.727	38.33	29.147	31.482	20.031	4.192	12.661
GTM	Roundwood Harvest (Mm3/yr)	RCP 3.4	SSP2	RCP 3.4-SSP2	Africa	10.829	42.542	34.894	25.134	26.133	26.598	8.501	0	1.007	1.021
GTM	Roundwood Harvest (Mm3/yr)	RCP 3.4	SSP3	RCP 3.4-SSP3	Africa	11.745	37.242	31.938	22.583	25.391	0.714	0	0	0	0
GTM	Roundwood Harvest (Mm3/yr)	RCP 3.4	SSP4	RCP 3.4-SSP4	Africa	8.45	38.004	32.237	22.833	24.891	14.312	1.46	0	0	0
GTM	Roundwood Harvest (Mm3/yr)	RCP 3.4	SSP5	RCP 3.4-SSP5	Africa	11.009	44.745	39.922	33.081	32.825	26.958	18.149	2.266	12.405	7.793
GTM	Roundwood Harvest (Mm3/yr)	RCP 2.6	SSP1	RCP 2.6-SSP1	Africa	30.919	36.183	41.698	35.886	32.465	32.457	24.421	3.851	0	0
GTM	Roundwood Harvest (Mm3/yr)	RCP 2.6	SSP2	RCP 2.6-SSP2	Africa	38.711	70.222	72.44	84.278	73.958	88.796	75.563	36.895	91.012	77.132
GTM	Roundwood Harvest (Mm3/yr)	RCP 2.6	SSP4	RCP 2.6-SSP4	Africa	8.374	37.305	26.465	25.935	19.954	0	0	0	0	0
GTM	Roundwood Harvest (Mm3/yr)	RCP 2.6	SSP5	RCP 2.6-SSP5	Africa	31.638	53.745	68.01	71.366	106.322	63.951	57.67	47.212	55.736	57.771
GTM	Roundwood Harvest (Mm3/yr)	RCP 1.9	SSP1	RCP 1.9-SSP1	Africa	27.721	36.997	43.797	34.174	39.126	29.316	1.909	0	0	0
GTM	Roundwood Harvest (Mm3/yr)	RCP 1.9	SSP2	RCP 1.9-SSP2	Africa	17.015	11.088	1.752	0	0	0	0	0	0	0
GTM	Roundwood Harvest (Mm3/yr)	RCP 1.9	SSP4	RCP 1.9-SSP4	Africa	15.379	12.212	3.291	0	0	0	0	0	0	0
GTM	Roundwood Harvest (Mm3/yr)	RCP 1.9	SSP5	RCP 1.9-SSP5	Africa	17.992	12.029	8.886	0.648	0.241	0	0	0	0	0
GTM	Total Harvest (Mm3/yr)	Baseline	SSP2	Baseline-SSP2	Africa	51.577	62.56	71.782	73.881	72.527	72.128	65.442	63.979	66.916	71.492
GTM	Total Harvest (Mm3/yr)	Baseline	SSP3	Baseline-SSP3	Africa	51.231	63.625	72.639	68.72	70.617	67.738	60.847	62.006	69.573	71.701
GTM	Total Harvest (Mm3/yr)	Baseline	SSP4	Baseline-SSP4	Africa	49.626	59.827	68.519	69.577	68.845	67.218	60.016	57.645	61.45	63.52
GTM	Total Harvest (Mm3/yr)	Baseline	SSP5	Baseline-SSP5	Africa	55.162	67.733	78.48	80.848	93.766	83.799	77.684	75.094	82.331	85.435
GTM	Total Harvest (Mm3/yr)	Baseline	SSP1	Baseline-SSP1	Africa	55.558	65.891	75.843	77.499	89.599	79.992	78.746	71.865	75.217	75.831
GTM	Total Harvest (Mm3/yr)	RCP 6.0	SSP2	RCP 6.0-SSP2	Africa	38.454	72.996	70.183	75.501	72.14	73.46	64.982	59.285	73.755	73.24
GTM	Total Harvest (Mm3/yr)	RCP 6.0	SSP3	RCP 6.0-SSP3	Africa	10.538	56.899	37.235	26.532	25.312	25.176	11.242	1.671	2.494	3.117
GTM	Total Harvest (Mm3/yr)	RCP 6.0	SSP4	RCP 6.0-SSP4	Africa	5.817	67.543	68.286	69.724	67.111	54.055	23.807	16.022	25.571	26.586
GTM	Total Harvest (Mm3/yr)	RCP 6.0	SSP5	RCP 6.0-SSP5	Africa	7.756	75.588	80.384	83.783	95.405	81.485	54.474	26.909	38.208	41.081
GTM	Total Harvest (Mm3/yr)	RCP 4.5	SSP1	RCP 4.5-SSP1	Africa	53.255	65.041	75.089	75.203	79.456	56.517	32.414	21.7	17.579	23.48
GTM	Total Harvest (Mm3/yr)	RCP 4.5	SSP2	RCP 4.5-SSP2	Africa	8.203	64.019	49.782	31.392	25.326	24.833	11.67	3.772	11.721	11.273
GTM	Total Harvest (Mm3/yr)	RCP 4.5	SSP3	RCP 4.5-SSP3	Africa	9.633	40.769	31.709	21.591	29.249	10.371	0.402	0	0	0
GTM	Total Harvest (Mm3/yr)	RCP 4.5	SSP4	RCP 4.5-SSP4	Africa	8.157	61.75	49.059	29.997	24.894	22.027	12.174	2.518	5.224	4.824
GTM	Total Harvest (Mm3/yr)	RCP 4.5	SSP5	RCP 4.5-SSP5	Africa	11.434	73.005	69.882	49.196	38.38	29.051	26.484	15.629	26.938	30.704
GTM	Total Harvest (Mm3/yr)	RCP 3.4	SSP1	RCP 3.4-SSP1	Africa	50.646	61.127	65.156	47.727	38.33	29.147	31.482	20.031	4.192	12.661
GTM	Total Harvest (Mm3/yr)	RCP 3.4	SSP2	RCP 3.4-SSP2	Africa	10.829	42.542	34.894	25.134	26.133	26.598	8.501	0	1.007	1.021
GTM	Total Harvest (Mm3/yr)	RCP 3.4	SSP3	RCP 3.4-SSP3	Africa	11.745	37.242	31.938	22.583	25.391	0.714	0	0	0	0
GTM	Total Harvest (Mm3/yr)	RCP 3.4	SSP4	RCP 3.4-SSP4	Africa	8.45	38.004	32.237	22.833	24.891	14.312	1.46	0	0	0
GTM	Total Harvest (Mm3/yr)	RCP 3.4	SSP5	RCP 3.4-SSP5	Africa	11.009	44.745	39.922	33.081	32.825	26.958	18.149	2.266	12.405	7.793
GTM	Total Harvest (Mm3/yr)	RCP 2.6	SSP1	RCP 2.6-SSP1	Africa	30.919	36.183	41.698	35.886	32.465	32.457	24.421	10.033	0	0
GTM	Total Harvest (Mm3/yr)	RCP 2.6	SSP2	RCP 2.6-SSP2	Africa	38.711	70.222	72.44	84.278	73.958	88.796	75.563	36.895	91.012	77.132
GTM	Total Harvest (Mm3/yr)	RCP 2.6	SSP4	RCP 2.6-SSP4	Africa	8.374	37.305	26.465	25.935	19.954	4.576	0	0	0	0
GTM	Total Harvest (Mm3/yr)	RCP 2.6	SSP5	RCP 2.6-SSP5	Africa	31.638	53.745	68.01	71.366	106.322	63.951	57.67	47.212	55.736	57.771
GTM	Total Harvest (Mm3/yr)	RCP 1.9	SSP1	RCP 1.9-SSP1	Africa	27.721	36.997	43.797	34.174	39.126	29.316	8.112	0	0	0
GTM	Total Harvest (Mm3/yr)	RCP 1.9	SSP2	RCP 1.9-SSP2	Africa	17.015	11.088	6.635	0	0	0	0	0	0	0
GTM	Total Harvest (Mm3/yr)	RCP 1.9	SSP4	RCP 1.9-SSP4	Africa	15.379	12.212	3.291	0	0	0	0	0	0	0
GTM	Total Harvest (Mm3/yr)	RCP 1.9	SSP5	RCP 1.9-SSP5	Africa	17.992	12.029	8.886	0.648	0.241	0	0	0	0	0
GTM	Forest Area (Mha)	Baseline	SSP2	Baseline-SSP2	Asia	693.69	719.78	709.5	705.2	705.25	711.28	714.86	721.49	727.97	735.46
GTM	Forest Area (Mha)	Baseline	SSP3	Baseline-SSP3	Asia	693.69	699.78	679.3	658.99	647.57	644.08	640.44	631.64	623.07	614.7
GTM	Forest Area (Mha)	Baseline	SSP4	Baseline-SSP4	Asia	693.69	698	675.33	654.1	642.84	637.39	631.3	628.87	625.35	623.04
GTM	Forest Area (Mha)	Baseline	SSP5	Baseline-SSP5	Asia	693.69	767.87	789.6	806.43	822.24	835.83	850.33	857.55	863.02	865.08
GTM	Forest Area (Mha)	Baseline	SSP1	Baseline-SSP1	Asia	693.69	770.2	796.66	816.96	835.41	853.03	866.03	872.61	880.95	883.73
GTM	Forest Area (Mha)	RCP 6.0	SSP2	RCP 6.0-SSP2	Asia	693.69	712.69	703.6	699.29	705.25	711.28	713.27	721.99	728.21	735.46
GTM	Forest Area (Mha)	RCP 6.0	SSP3	RCP 6.0-SSP3	Asia	693.69	742.15	739.15	738.99	764.29	800.93	830.36	854.97	858.67	890.81
GTM	Forest Area (Mha)	RCP 6.0	SSP4	RCP 6.0-SSP4	Asia	693.69	729.62	710.88	691.02	689.92	696.24	704.95	706.91	702.6	710.63
GTM	Forest Area (Mha)	RCP 6.0	SSP5	RCP 6.0-SSP5	Asia	693.69	777.44	794.74	803.3	823.97	844.76	863.74	872.37	877.88	889.04
GTM	Forest Area (Mha)	RCP 4.5	SSP1	RCP 4.5-SSP1	Asia	693.69	766.4	792.03	814.71	834.48	863.65	885.55	905.26	920.69	926.02
GTM	Forest Area (Mha)	RCP 4.5	SSP2	RCP 4.5-SSP2	Asia	693.69	753.69	756.01	758.65	788.83	828.33	866.02	879.59	881.81	907.65
GTM	Forest Area (Mha)	RCP 4.5	SSP3	RCP 4.5-SSP3	Asia	693.69	765.39	781.09	804.45	853.6	910.32	970.17	985.35	986.41	1011.88
GTM	Forest Area (Mha)	RCP 4.5	SSP4	RCP 4.5-SSP4	Asia	693.69	737.01	724.66	717.17	736.21	760.86	783.66	794.44	794.24	811.02
GTM	Forest Area (Mha)	RCP 4.5	SSP5	RCP 4.5-SSP5	Asia	693.69	783.6	804.49	822.8	855.11	893.49	922.75	941.81	948	971.76
GTM	Forest Area (Mha)	RCP 3.4	SSP1	RCP 3.4-SSP1	Asia	693.69	770.73	800.77	827.44	857.84	896.73	930.04	968.37	993.68	1001.76
GTM	Forest Area (Mha)	RCP 3.4	SSP2	RCP 3.4-SSP2	Asia	693.69	750.55	754.17	762.9	800.48	846.59	888.27	925.38	930.16	960.53
GTM	Forest Area (Mha)	RCP 3.4	SSP3	RCP 3.4-SSP3	Asia	693.69	788.69	833.16	877.59	944.87	997.42	1020.76	1029.32	1029.63	1052.07
GTM	Forest Area (Mha)	RCP 3.4	SSP4	RCP 3.4-SSP4	Asia	693.69	746.58	747.72	751.96	787.03	829.19	864.8	896.52	900.3	915.74
GTM	Forest Area (Mha)	RCP 3.4	SSP5	RCP 3.4-SSP5	Asia	693.69	793.8	820.09	849.59	897.68	945.85	992.97	1025.6	1032.49	1062
GTM	Forest Area (Mha)	RCP 2.6	SSP1	RCP 2.6-SSP1	Asia	693.69	780.44	812.57	848.49	892.01	940.09	993.27	1048.68	1085.03	1091.69
GTM	Forest Area (Mha)	RCP 2.6	SSP2	RCP 2.6-SSP2	Asia	693.69	717.1	711.19	708.83	714.4	722.54	724.33	732.74	738.79	744.73
GTM	Forest Area (Mha)	RCP 2.6	SSP4	RCP 2.6-SSP4	Asia	693.69	771.42	791.86	822.11	875.43	935.61	981.35	993.8	994.35	1011.34
GTM	Forest Area (Mha)	RCP 2.6	SSP5	RCP 2.6-SSP5	Asia	693.69	774.07	855.89	863.76	879.55	897.87	904.44	908.96	916.03	907.95
GTM	Forest Area (Mha)	RCP 1.9	SSP1	RCP 1.9-SSP1	Asia	693.69	802.54	848.47	903.33	965.71	1036.34	1092.1	1125.66	1142.26	1151.2
GTM	Forest Area (Mha)	RCP 1.9	SSP2	RCP 1.9-SSP2	Asia	693.69	921.91	992.3	1049.11	1075.94	1087.4	1105.04	1129.78	1137.12	1144.26
GTM	Forest Area (Mha)	RCP 1.9	SSP4	RCP 1.9-SSP4	Asia	693.69	903.48	957.76	1008.37	1022.99	1025.97	1029.41	1037.53	1037.53	1036.86
GTM	Forest Area (Mha)	RCP 1.9	SSP5	RCP 1.9-SSP5	Asia	693.69	937.57	1017.06	1064.49	1094.1	1107.58	1125.82	1149.58	1158.8	1167.97
GTM	Total Forest Non-soil C Stock (MtC)	Baseline	SSP2	Baseline-SSP2	Asia	26667.3	28672	30676.7	32269.4	33334.9	35544.5	36073.8	37298.8	38297.7	38881.5
GTM	Total Forest Non-soil C Stock (MtC)	Baseline	SSP3	Baseline-SSP3	Asia	26667.3	27224	27780.7	28086.7	27141.9	27403.1	27336.6	27257.9	27989.8	26652
GTM	Total Forest Non-soil C Stock (MtC)	Baseline	SSP4	Baseline-SSP4	Asia	26667.3	28019.5	29371.7	30234.5	30572.8	31774	32210.2	32384.6	32968.4	32734.4
GTM	Total Forest Non-soil C Stock (MtC)	Baseline	SSP5	Baseline-SSP5	Asia	26667.3	30513.2	34359	37336.1	40310.5	43306.6	45613.9	47593.6	49887.2	51021.9
GTM	Total Forest Non-soil C Stock (MtC)	Baseline	SSP1	Baseline-SSP1	Asia	26667.3	30605.7	34544.2	37712.9	41091.5	44605.5	47512.4	49942	52722.4	53166.3
GTM	Total Forest Non-soil C Stock (MtC)	RCP 6.0	SSP2	RCP 6.0-SSP2	Asia	26667.3	28964.8	31262.2	32534.2	33494.7	35933.6	36590.9	38589.8	39638.1	40802.8
GTM	Total Forest Non-soil C Stock (MtC)	RCP 6.0	SSP3	RCP 6.0-SSP3	Asia	26667.3	28152.3	29637.2	31612.1	34096.9	38545.8	45242.1	53260.5	62149.4	68471.1
GTM	Total Forest Non-soil C Stock (MtC)	RCP 6.0	SSP4	RCP 6.0-SSP4	Asia	26667.3	28736.2	30805.2	31766.4	32799.9	34837.8	36417.2	38039.1	41341.6	43788.1
GTM	Total Forest Non-soil C Stock (MtC)	RCP 6.0	SSP5	RCP 6.0-SSP5	Asia	26667.3	30881.7	35096	37911.1	40982.4	43959.6	47419.8	49681.8	53651.7	55752.2
GTM	Total Forest Non-soil C Stock (MtC)	RCP 4.5	SSP1	RCP 4.5-SSP1	Asia	26667.3	30838.8	35010.2	38082.6	41422.1	45414.6	49060.8	53367.1	58216.7	64642.1
GTM	Total Forest Non-soil C Stock (MtC)	RCP 4.5	SSP2	RCP 4.5-SSP2	Asia	26667.3	29168.7	31670.1	33664.2	36116.5	40794.3	46172.3	54275.5	63182	69843.7
GTM	Total Forest Non-soil C Stock (MtC)	RCP 4.5	SSP3	RCP 4.5-SSP3	Asia	26667.3	28628.2	30589.1	33798.6	38957.2	46383.8	57097.8	69151.9	80772.8	90215.6
GTM	Total Forest Non-soil C Stock (MtC)	RCP 4.5	SSP4	RCP 4.5-SSP4	Asia	26667.3	28640.5	30613.8	32025.8	33827.5	37555.5	42535.4	48945.3	56756.4	62751.5
GTM	Total Forest Non-soil C Stock (MtC)	RCP 4.5	SSP5	RCP 4.5-SSP5	Asia	26667.3	30928.7	35190	38124.6	42293.4	46054.3	51387.9	58164	68289.5	73632.6
GTM	Total Forest Non-soil C Stock (MtC)	RCP 3.4	SSP1	RCP 3.4-SSP1	Asia	26667.3	31097.3	35527.2	38477.9	42645.4	47369	52375.8	58520.3	68685.7	78483.1
GTM	Total Forest Non-soil C Stock (MtC)	RCP 3.4	SSP2	RCP 3.4-SSP2	Asia	26667.3	29052.5	31437.7	33991	38220.8	44250.1	53081.6	63476.6	74585.9	82399.5
GTM	Total Forest Non-soil C Stock (MtC)	RCP 3.4	SSP3	RCP 3.4-SSP3	Asia	26667.3	28771.7	30876	35573	43811.6	55537	68289.8	81178.6	93099.8	102611
GTM	Total Forest Non-soil C Stock (MtC)	RCP 3.4	SSP4	RCP 3.4-SSP4	Asia	26667.3	28559.7	30452.1	32949.7	36432.8	42097.9	50215.2	59907	69876	77989.5
GTM	Total Forest Non-soil C Stock (MtC)	RCP 3.4	SSP5	RCP 3.4-SSP5	Asia	26667.3	31012.6	35358	38948.2	43858	49648.3	58313.4	70399.1	83529.6	91657.3
GTM	Total Forest Non-soil C Stock (MtC)	RCP 2.6	SSP1	RCP 2.6-SSP1	Asia	26667.3	30803.8	34940.2	38643.2	44028.1	50912.9	58907.3	66534.4	80401	95402.5
GTM	Total Forest Non-soil C Stock (MtC)	RCP 2.6	SSP2	RCP 2.6-SSP2	Asia	26667.3	28991.2	31315.2	33232.5	35298.1	39955.7	42116.2	46097.2	50264.1	54855.5
GTM	Total Forest Non-soil C Stock (MtC)	RCP 2.6	SSP4	RCP 2.6-SSP4	Asia	26667.3	29105.9	31544.6	35110	41076.2	49622	61159.8	73602.5	85229.6	94296.9
GTM	Total Forest Non-soil C Stock (MtC)	RCP 2.6	SSP5	RCP 2.6-SSP5	Asia	26667.3	30655.8	34644.3	38598	44107.9	50786.5	57800.2	65224.5	73544.2	74820.1
GTM	Total Forest Non-soil C Stock (MtC)	RCP 1.9	SSP1	RCP 1.9-SSP1	Asia	26667.3	31128	35588.7	41074.9	48675.8	57629.5	68515.5	84157	101303	118040
GTM	Total Forest Non-soil C Stock (MtC)	RCP 1.9	SSP2	RCP 1.9-SSP2	Asia	26667.3	32537.9	38408.5	50502.4	65001	79926.8	94154.6	106284	115338	120016
GTM	Total Forest Non-soil C Stock (MtC)	RCP 1.9	SSP4	RCP 1.9-SSP4	Asia	26667.3	31631.8	36596.3	47772.4	61083.5	74288	86402	96718.9	105578	112696
GTM	Total Forest Non-soil C Stock (MtC)	RCP 1.9	SSP5	RCP 1.9-SSP5	Asia	26667.3	33965.6	41263.8	53923.8	69766.9	86166	101887	115319	126501	134498
GTM	Roundwood Harvest (Mm3/yr)	Baseline	SSP2	Baseline-SSP2	Asia	389.595	377.493	470.622	507.693	393.084	590.211	507.241	532.171	527.97	686.884
GTM	Roundwood Harvest (Mm3/yr)	Baseline	SSP3	Baseline-SSP3	Asia	365.369	361.876	485.278	526.641	410.615	453.066	514.713	412.888	545.096	560.154
GTM	Roundwood Harvest (Mm3/yr)	Baseline	SSP4	Baseline-SSP4	Asia	381.532	353.16	489.443	544.39	394.444	458.906	486.094	403.118	435.458	458.154
GTM	Roundwood Harvest (Mm3/yr)	Baseline	SSP5	Baseline-SSP5	Asia	395.35	388.322	572.476	611.773	629.767	646.901	722.631	677.636	751.213	836.804
GTM	Roundwood Harvest (Mm3/yr)	Baseline	SSP1	Baseline-SSP1	Asia	410.801	405.957	566.614	600.691	546.624	599.707	669.306	607.932	809.877	694.546
GTM	Roundwood Harvest (Mm3/yr)	RCP 6.0	SSP2	RCP 6.0-SSP2	Asia	330.244	419.318	491.999	506.942	367.125	607.028	433.293	647.861	574.64	680.322
GTM	Roundwood Harvest (Mm3/yr)	RCP 6.0	SSP3	RCP 6.0-SSP3	Asia	301.063	422.392	467.914	473.357	307.359	277.896	175.538	123.756	426.511	299.336
GTM	Roundwood Harvest (Mm3/yr)	RCP 6.0	SSP4	RCP 6.0-SSP4	Asia	254.167	428.344	542.395	515.08	385.099	454.833	463.041	349.26	404.206	541.507
GTM	Roundwood Harvest (Mm3/yr)	RCP 6.0	SSP5	RCP 6.0-SSP5	Asia	296.454	456.569	565.175	548.667	628.484	579.005	790.616	646.588	859.564	993.199
GTM	Roundwood Harvest (Mm3/yr)	RCP 4.5	SSP1	RCP 4.5-SSP1	Asia	410.855	414.044	519.228	540.068	461.83	561.827	615.005	674.503	363.474	760.747
GTM	Roundwood Harvest (Mm3/yr)	RCP 4.5	SSP2	RCP 4.5-SSP2	Asia	328.966	418.636	466.679	492.98	364.24	495.181	260.766	129.088	449.621	542.382
GTM	Roundwood Harvest (Mm3/yr)	RCP 4.5	SSP3	RCP 4.5-SSP3	Asia	274.638	373.565	488.44	385.863	307.935	126.204	54.959	13.201	44.127	187.179
GTM	Roundwood Harvest (Mm3/yr)	RCP 4.5	SSP4	RCP 4.5-SSP4	Asia	283.081	408.915	526.974	510.606	358.965	364.988	266.31	132.429	270.492	514.468
GTM	Roundwood Harvest (Mm3/yr)	RCP 4.5	SSP5	RCP 4.5-SSP5	Asia	344.9	400.56	578.108	470.185	687.061	569.288	633.326	328.943	889.649	788.057
GTM	Roundwood Harvest (Mm3/yr)	RCP 3.4	SSP1	RCP 3.4-SSP1	Asia	394.072	378.449	587.256	460.773	515.426	590.117	429.574	362.91	173.109	463.217
GTM	Roundwood Harvest (Mm3/yr)	RCP 3.4	SSP2	RCP 3.4-SSP2	Asia	313.264	440.526	484.099	428.346	301.928	240.308	128.078	66.486	237.869	387.902
GTM	Roundwood Harvest (Mm3/yr)	RCP 3.4	SSP3	RCP 3.4-SSP3	Asia	299.323	412.668	384.3	261.985	96.1	76.427	25.375	10.392	34.672	27.96
GTM	Roundwood Harvest (Mm3/yr)	RCP 3.4	SSP4	RCP 3.4-SSP4	Asia	301.221	424.515	451.358	477.148	345.26	235.24	116.446	67.897	192.289	281.241
GTM	Roundwood Harvest (Mm3/yr)	RCP 3.4	SSP5	RCP 3.4-SSP5	Asia	363.635	376.809	468.259	533.65	678.928	470.298	272.718	181.35	303.758	535.852
GTM	Roundwood Harvest (Mm3/yr)	RCP 2.6	SSP1	RCP 2.6-SSP1	Asia	396.31	414.894	524.089	409.445	475.357	482.727	248.401	213.616	151.628	344.564
GTM	Roundwood Harvest (Mm3/yr)	RCP 2.6	SSP2	RCP 2.6-SSP2	Asia	321.513	427.497	473.629	500.52	321.829	408.314	297.095	448.166	351.701	680.143
GTM	Roundwood Harvest (Mm3/yr)	RCP 2.6	SSP4	RCP 2.6-SSP4	Asia	284.092	372.516	482.298	384.948	182.398	118.862	39.757	16.445	58.799	42.121
GTM	Roundwood Harvest (Mm3/yr)	RCP 2.6	SSP5	RCP 2.6-SSP5	Asia	374.751	401.258	517.558	511.627	439.619	572.026	410.006	349.04	763.568	587.254
GTM	Roundwood Harvest (Mm3/yr)	RCP 1.9	SSP1	RCP 1.9-SSP1	Asia	388.908	376.318	430.838	424.7	473.332	276.161	176.136	63.334	43.329	34.961
GTM	Roundwood Harvest (Mm3/yr)	RCP 1.9	SSP2	RCP 1.9-SSP2	Asia	235.802	149.053	104.313	40.293	23.167	25.237	48.956	46.014	88.03	175.269
GTM	Roundwood Harvest (Mm3/yr)	RCP 1.9	SSP4	RCP 1.9-SSP4	Asia	228.167	161.033	129.265	34.28	25.52	27.269	34.91	32.477	39.461	40.724
GTM	Roundwood Harvest (Mm3/yr)	RCP 1.9	SSP5	RCP 1.9-SSP5	Asia	281.992	155.48	136.563	50.45	27.366	32.512	188.793	80.059	125.676	111.387
GTM	Total Harvest (Mm3/yr)	Baseline	SSP2	Baseline-SSP2	Asia	389.595	377.493	470.622	570.804	407.441	590.211	514.422	541.992	536.695	703.043
GTM	Total Harvest (Mm3/yr)	Baseline	SSP3	Baseline-SSP3	Asia	365.369	361.876	485.278	558.687	479.632	453.066	557.306	412.888	545.096	575.945
GTM	Total Harvest (Mm3/yr)	Baseline	SSP4	Baseline-SSP4	Asia	381.532	353.16	509.897	561.437	408.084	469.137	486.094	403.118	435.458	458.154
GTM	Total Harvest (Mm3/yr)	Baseline	SSP5	Baseline-SSP5	Asia	395.35	388.322	595.703	655.186	656.39	646.901	722.631	677.636	751.213	836.804
GTM	Total Harvest (Mm3/yr)	Baseline	SSP1	Baseline-SSP1	Asia	410.801	405.957	589.849	657.466	615.541	611.596	669.306	629.409	814.631	717.587
GTM	Total Harvest (Mm3/yr)	RCP 6.0	SSP2	RCP 6.0-SSP2	Asia	330.244	419.318	491.999	569.237	381.482	607.028	440.474	657.119	584.499	697.48
GTM	Total Harvest (Mm3/yr)	RCP 6.0	SSP3	RCP 6.0-SSP3	Asia	301.063	422.392	488.368	503.998	386.9	277.896	235.302	123.756	426.511	299.336
GTM	Total Harvest (Mm3/yr)	RCP 6.0	SSP4	RCP 6.0-SSP4	Asia	254.167	428.344	562.849	532.127	398.739	465.064	463.041	349.26	404.206	541.507
GTM	Total Harvest (Mm3/yr)	RCP 6.0	SSP5	RCP 6.0-SSP5	Asia	296.454	456.569	588.402	592.183	654.293	590.624	790.616	646.588	859.564	1015.59
GTM	Total Harvest (Mm3/yr)	RCP 4.5	SSP1	RCP 4.5-SSP1	Asia	410.855	414.044	542.4	594.562	528.858	573.716	619.568	687.228	663.383	762.731
GTM	Total Harvest (Mm3/yr)	RCP 4.5	SSP2	RCP 4.5-SSP2	Asia	328.966	418.636	502.82	552.761	378.597	495.181	260.766	260.227	519.725	1103.16
GTM	Total Harvest (Mm3/yr)	RCP 4.5	SSP3	RCP 4.5-SSP3	Asia	294.468	373.565	488.44	391.866	352.818	126.204	54.959	13.201	138.553	259.563
GTM	Total Harvest (Mm3/yr)	RCP 4.5	SSP4	RCP 4.5-SSP4	Asia	283.081	408.915	546.963	527.653	372.605	367.162	266.31	132.429	309.759	514.468
GTM	Total Harvest (Mm3/yr)	RCP 4.5	SSP5	RCP 4.5-SSP5	Asia	344.9	400.56	601.335	518.901	710.495	580.907	633.326	328.943	889.649	1099.42
GTM	Total Harvest (Mm3/yr)	RCP 3.4	SSP1	RCP 3.4-SSP1	Asia	394.072	378.449	610.38	519.725	585.735	602.006	740.892	362.91	595.83	652.545
GTM	Total Harvest (Mm3/yr)	RCP 3.4	SSP2	RCP 3.4-SSP2	Asia	313.264	440.526	505.629	453.897	404.747	240.308	167.51	66.486	451.178	861.377
GTM	Total Harvest (Mm3/yr)	RCP 3.4	SSP3	RCP 3.4-SSP3	Asia	299.323	412.668	428.935	276.252	96.1	76.427	25.375	10.392	174.995	282.493
GTM	Total Harvest (Mm3/yr)	RCP 3.4	SSP4	RCP 3.4-SSP4	Asia	301.221	424.515	471.273	494.195	345.26	235.24	116.446	67.897	192.289	716.44
GTM	Total Harvest (Mm3/yr)	RCP 3.4	SSP5	RCP 3.4-SSP5	Asia	363.635	376.809	524.196	582.009	702.093	470.298	272.718	181.35	873.8	1209.41
GTM	Total Harvest (Mm3/yr)	RCP 2.6	SSP1	RCP 2.6-SSP1	Asia	396.31	414.894	547.246	476.709	535.742	482.727	901.104	213.616	151.628	344.564
GTM	Total Harvest (Mm3/yr)	RCP 2.6	SSP2	RCP 2.6-SSP2	Asia	321.513	427.497	473.629	569.005	336.186	672.247	457.69	458.947	371.456	1318.18
GTM	Total Harvest (Mm3/yr)	RCP 2.6	SSP4	RCP 2.6-SSP4	Asia	284.092	372.516	500.388	384.948	328.712	118.862	39.757	16.445	187.876	253.759
GTM	Total Harvest (Mm3/yr)	RCP 2.6	SSP5	RCP 2.6-SSP5	Asia	374.751	401.258	540.785	557.359	615.131	572.026	610.683	510.113	1193.34	1625.49
GTM	Total Harvest (Mm3/yr)	RCP 1.9	SSP1	RCP 1.9-SSP1	Asia	388.908	376.318	453.953	436.507	607.928	591.644	176.136	63.334	43.329	379.841
GTM	Total Harvest (Mm3/yr)	RCP 1.9	SSP2	RCP 1.9-SSP2	Asia	235.802	149.053	124.128	40.293	23.167	27.442	167.974	514.106	1128.37	2109.08
GTM	Total Harvest (Mm3/yr)	RCP 1.9	SSP4	RCP 1.9-SSP4	Asia	228.167	161.033	129.265	34.28	25.52	27.269	97.988	126.966	231.398	343.259
GTM	Total Harvest (Mm3/yr)	RCP 1.9	SSP5	RCP 1.9-SSP5	Asia	281.992	155.48	211.255	50.45	27.366	32.512	189.589	362.388	709.317	788.861
GTM	Forest Area (Mha)	Baseline	SSP2	Baseline-SSP2	Europe	226.8	224.8	240.39	253.5	261.98	268.68	275.54	283.29	288.58	290
GTM	Forest Area (Mha)	Baseline	SSP3	Baseline-SSP3	Europe	226.8	182.93	165.81	155.74	149.27	145.75	144.15	142.1	140.4	133.24
GTM	Forest Area (Mha)	Baseline	SSP4	Baseline-SSP4	Europe	226.8	223.06	235.81	245.54	252.58	257.29	264.15	269.9	275.51	276.71
GTM	Forest Area (Mha)	Baseline	SSP5	Baseline-SSP5	Europe	226.8	241.34	273.07	296.74	312.79	323.77	334.38	343.08	344.93	352.51
GTM	Forest Area (Mha)	Baseline	SSP1	Baseline-SSP1	Europe	226.8	240.17	272.94	297	313.92	326.01	336.72	345.52	349.87	354.56
GTM	Forest Area (Mha)	RCP 6.0	SSP2	RCP 6.0-SSP2	Europe	226.8	224.8	240.39	253.44	261.57	268	274.76	282.19	287.29	287.89
GTM	Forest Area (Mha)	RCP 6.0	SSP3	RCP 6.0-SSP3	Europe	226.8	190.23	176.3	179.95	186.08	185.31	178.21	169.34	162.62	183.09
GTM	Forest Area (Mha)	RCP 6.0	SSP4	RCP 6.0-SSP4	Europe	226.8	229.44	249.18	262.12	274.92	281.91	286.29	286.24	286.31	294.62
GTM	Forest Area (Mha)	RCP 6.0	SSP5	RCP 6.0-SSP5	Europe	226.8	244.49	273.17	288.01	294.51	298.96	302.88	305.91	309.21	313.24
GTM	Forest Area (Mha)	RCP 4.5	SSP1	RCP 4.5-SSP1	Europe	226.8	241.45	270.8	287.64	297.02	302.56	307.13	310.3	312.84	315.56
GTM	Forest Area (Mha)	RCP 4.5	SSP2	RCP 4.5-SSP2	Europe	226.8	232.96	255.85	280.31	294.71	298.17	296.3	290.43	285.64	303.34
GTM	Forest Area (Mha)	RCP 4.5	SSP3	RCP 4.5-SSP3	Europe	226.8	195.74	185.96	205.26	217.48	219.36	215.66	208.56	200.35	230.85
GTM	Forest Area (Mha)	RCP 4.5	SSP4	RCP 4.5-SSP4	Europe	226.8	233.52	253.76	278.62	294.69	297.82	295.33	287.97	281.16	302.17
GTM	Forest Area (Mha)	RCP 4.5	SSP5	RCP 4.5-SSP5	Europe	226.8	247.67	275.76	293.59	299.73	304.34	306.85	308.99	309.74	319.93
GTM	Forest Area (Mha)	RCP 3.4	SSP1	RCP 3.4-SSP1	Europe	226.8	245.41	274.35	290.89	301.71	308.07	313.18	314.1	315.65	319
GTM	Forest Area (Mha)	RCP 3.4	SSP2	RCP 3.4-SSP2	Europe	226.8	193.1	181.69	191.42	199.56	199.27	193.01	185.14	176.51	200.17
GTM	Forest Area (Mha)	RCP 3.4	SSP3	RCP 3.4-SSP3	Europe	226.8	203.53	201.23	235.65	250.46	256.2	255.91	251.31	242.97	271.16
GTM	Forest Area (Mha)	RCP 3.4	SSP4	RCP 3.4-SSP4	Europe	226.8	236.68	259.41	293.09	303.47	304.17	301.24	297.08	290.79	315.79
GTM	Forest Area (Mha)	RCP 3.4	SSP5	RCP 3.4-SSP5	Europe	226.8	250.83	279.01	299.23	306.18	310.93	312.75	313.21	313.49	324.33
GTM	Forest Area (Mha)	RCP 2.6	SSP1	RCP 2.6-SSP1	Europe	226.8	250.54	278.41	292.84	308.41	315.76	320.5	322.01	319.07	310.41
GTM	Forest Area (Mha)	RCP 2.6	SSP2	RCP 2.6-SSP2	Europe	226.8	224.8	240.39	253.44	261.57	268	274.76	282.19	287.29	287.89
GTM	Forest Area (Mha)	RCP 2.6	SSP4	RCP 2.6-SSP4	Europe	226.8	246.74	274.54	308.82	316.52	318.1	317.26	315.09	309.13	330.32
GTM	Forest Area (Mha)	RCP 2.6	SSP5	RCP 2.6-SSP5	Europe	226.8	241.34	271.64	288.11	293.73	298.2	302.22	306.9	309.39	314.15
GTM	Forest Area (Mha)	RCP 1.9	SSP1	RCP 1.9-SSP1	Europe	226.8	257.84	285.15	304.26	320.59	328.03	331.47	332.19	329.35	317.45
GTM	Forest Area (Mha)	RCP 1.9	SSP2	RCP 1.9-SSP2	Europe	226.8	298.67	306.11	311.51	312.27	309.51	323.83	330.09	332.68	333.12
GTM	Forest Area (Mha)	RCP 1.9	SSP4	RCP 1.9-SSP4	Europe	226.8	298.72	306.13	311.65	312.49	308.76	326.05	331.34	334.24	336.97
GTM	Forest Area (Mha)	RCP 1.9	SSP5	RCP 1.9-SSP5	Europe	226.8	299.58	308.31	317.01	317.98	317.16	327.26	332.57	335.48	338.47
GTM	Total Forest Non-soil C Stock (MtC)	Baseline	SSP2	Baseline-SSP2	Europe	9637.8	10635.7	11633.6	12256.4	12324.4	12219.5	12273.1	12690.6	12561.7	13422.6
GTM	Total Forest Non-soil C Stock (MtC)	Baseline	SSP3	Baseline-SSP3	Europe	9637.8	10025	10412.3	10377.5	9700.88	8509.61	7322.39	6205.23	5427.54	5090.48
GTM	Total Forest Non-soil C Stock (MtC)	Baseline	SSP4	Baseline-SSP4	Europe	9637.8	11202.8	12767.8	13420.6	13446.7	13134.2	12907.6	12962	12610.3	13101.9
GTM	Total Forest Non-soil C Stock (MtC)	Baseline	SSP5	Baseline-SSP5	Europe	9637.8	11467.2	13296.5	14218.9	14595.5	14518.2	15415.5	16347.5	17174.9	19020.2
GTM	Total Forest Non-soil C Stock (MtC)	Baseline	SSP1	Baseline-SSP1	Europe	9637.8	11510.4	13383	14269.3	14610.9	14497.1	15238.9	16151.6	16865.4	17954
GTM	Total Forest Non-soil C Stock (MtC)	RCP 6.0	SSP2	RCP 6.0-SSP2	Europe	9637.8	10621.9	11606.1	12400.3	12421.4	11895.9	12314.6	13161	14708.5	14884.3
GTM	Total Forest Non-soil C Stock (MtC)	RCP 6.0	SSP3	RCP 6.0-SSP3	Europe	9637.8	10163.4	10688.9	10805.9	10403.3	9716.21	9637.56	10377	11269.2	12465.2
GTM	Total Forest Non-soil C Stock (MtC)	RCP 6.0	SSP4	RCP 6.0-SSP4	Europe	9637.8	11270	12902.2	13655	13704	13371.3	13680.6	14468.8	15101.6	16286.6
GTM	Total Forest Non-soil C Stock (MtC)	RCP 6.0	SSP5	RCP 6.0-SSP5	Europe	9637.8	11593	13548.1	14564.9	14858.7	14474.5	15031.1	15901.1	16539.3	17699.2
GTM	Total Forest Non-soil C Stock (MtC)	RCP 4.5	SSP1	RCP 4.5-SSP1	Europe	9637.8	11863.5	14089.3	14875.4	15194.9	15067.6	15833.2	16915.5	17869.6	19365.4
GTM	Total Forest Non-soil C Stock (MtC)	RCP 4.5	SSP2	RCP 4.5-SSP2	Europe	9637.8	10804.9	11972	12862.9	13302.4	13921.5	15354.3	17741	19365.9	21896.6
GTM	Total Forest Non-soil C Stock (MtC)	RCP 4.5	SSP3	RCP 4.5-SSP3	Europe	9637.8	10403.4	11168.9	11699.3	12211	12676.9	14365.3	16329.5	17370.8	17755.3
GTM	Total Forest Non-soil C Stock (MtC)	RCP 4.5	SSP4	RCP 4.5-SSP4	Europe	9637.8	11390	13142.3	13956	14268.8	14699.9	15989.9	18045.1	20283.5	23279.2
GTM	Total Forest Non-soil C Stock (MtC)	RCP 4.5	SSP5	RCP 4.5-SSP5	Europe	9637.8	11707.7	13777.5	14852.9	15369.8	15655.8	17088	18703.2	20033.9	22080.3
GTM	Total Forest Non-soil C Stock (MtC)	RCP 3.4	SSP1	RCP 3.4-SSP1	Europe	9637.8	11913.8	14189.9	15199.9	15748.5	16087.5	17507.4	19105.6	20649.4	22815.4
GTM	Total Forest Non-soil C Stock (MtC)	RCP 3.4	SSP2	RCP 3.4-SSP2	Europe	9637.8	10687.8	11737.7	12231.8	12344.1	12486.6	13255.5	14625.3	15011.3	15730.2
GTM	Total Forest Non-soil C Stock (MtC)	RCP 3.4	SSP3	RCP 3.4-SSP3	Europe	9637.8	11059	12480.2	13734	15002.3	16554.5	19408.7	23190.3	23885.8	23131
GTM	Total Forest Non-soil C Stock (MtC)	RCP 3.4	SSP4	RCP 3.4-SSP4	Europe	9637.8	11616	13594.2	14470.5	15392.4	16580.2	18969.8	22854.5	25726	28045.4
GTM	Total Forest Non-soil C Stock (MtC)	RCP 3.4	SSP5	RCP 3.4-SSP5	Europe	9637.8	12013.2	14388.7	15690.1	16522.9	17241.2	19372.8	21829.3	23811.2	26092.8
GTM	Total Forest Non-soil C Stock (MtC)	RCP 2.6	SSP1	RCP 2.6-SSP1	Europe	9637.8	11916.6	14195.5	15304.6	16098.9	17067.5	19160.2	21716.8	25031	25609.6
GTM	Total Forest Non-soil C Stock (MtC)	RCP 2.6	SSP2	RCP 2.6-SSP2	Europe	9637.8	10737.7	11837.7	12405.4	13152.1	13871	15491.5	16122.5	14718.1	14929.9
GTM	Total Forest Non-soil C Stock (MtC)	RCP 2.6	SSP4	RCP 2.6-SSP4	Europe	9637.8	12300.5	14963.2	16768.5	18872.8	21443.5	25174.7	30024	30524.2	31230.6
GTM	Total Forest Non-soil C Stock (MtC)	RCP 2.6	SSP5	RCP 2.6-SSP5	Europe	9637.8	12260.9	14883.9	15859.2	16373.2	15893.3	16564.1	16554.5	18419	19310.2
GTM	Total Forest Non-soil C Stock (MtC)	RCP 1.9	SSP1	RCP 1.9-SSP1	Europe	9637.8	12239.3	14840.8	16501.8	18231.8	20253.4	23710.5	27199.5	31655.1	30879.7
GTM	Total Forest Non-soil C Stock (MtC)	RCP 1.9	SSP2	RCP 1.9-SSP2	Europe	9637.8	12778.1	15918.5	19939.8	25499.5	28900.7	27874.4	28815.7	29944.2	29989.8
GTM	Total Forest Non-soil C Stock (MtC)	RCP 1.9	SSP4	RCP 1.9-SSP4	Europe	9637.8	13395.7	17153.7	21075.6	26449.6	28663.6	27849.5	29583.3	32625.3	34559.6
GTM	Total Forest Non-soil C Stock (MtC)	RCP 1.9	SSP5	RCP 1.9-SSP5	Europe	9637.8	13435.7	17233.5	21271.4	26439.8	28222.6	28178.4	29541.7	32735.3	33594
GTM	Roundwood Harvest (Mm3/yr)	Baseline	SSP2	Baseline-SSP2	Europe	409.112	474.867	557.588	646.387	662.755	669.027	654.358	794.707	674.299	723.731
GTM	Roundwood Harvest (Mm3/yr)	Baseline	SSP3	Baseline-SSP3	Europe	391.598	463.099	519.138	552.687	571.114	535.419	508.08	458.026	399.824	331.514
GTM	Roundwood Harvest (Mm3/yr)	Baseline	SSP4	Baseline-SSP4	Europe	432.56	499.304	617.241	715.241	744.995	740.424	718.099	813.12	704.821	717.659
GTM	Roundwood Harvest (Mm3/yr)	Baseline	SSP5	Baseline-SSP5	Europe	394.598	462.046	616.428	723.09	844.803	727.074	825.851	932.569	820.762	914.391
GTM	Roundwood Harvest (Mm3/yr)	Baseline	SSP1	Baseline-SSP1	Europe	419.312	485.673	621.665	718.922	842.251	741.087	800.322	911.831	862.539	877.015
GTM	Roundwood Harvest (Mm3/yr)	RCP 6.0	SSP2	RCP 6.0-SSP2	Europe	423.265	534.892	521.681	622.462	788.263	599.654	609.97	572.591	854.014	694.286
GTM	Roundwood Harvest (Mm3/yr)	RCP 6.0	SSP3	RCP 6.0-SSP3	Europe	451.12	432.522	519.267	563.928	586.862	508.682	422.558	420.861	364.897	347.88
GTM	Roundwood Harvest (Mm3/yr)	RCP 6.0	SSP4	RCP 6.0-SSP4	Europe	486.837	498.927	598.914	716.968	787.679	719.34	708.815	794.057	726.046	724.12
GTM	Roundwood Harvest (Mm3/yr)	RCP 6.0	SSP5	RCP 6.0-SSP5	Europe	475.677	440.145	599.641	733.728	880.62	776.033	778.132	858.6	793.982	801.289
GTM	Roundwood Harvest (Mm3/yr)	RCP 4.5	SSP1	RCP 4.5-SSP1	Europe	396.861	506.496	648.385	741.211	857.427	787.671	804.145	874.447	843.269	793.658
GTM	Roundwood Harvest (Mm3/yr)	RCP 4.5	SSP2	RCP 4.5-SSP2	Europe	443.299	460.363	534.506	632.206	668.871	643.376	590.633	797.416	654.079	704.262
GTM	Roundwood Harvest (Mm3/yr)	RCP 4.5	SSP3	RCP 4.5-SSP3	Europe	410.729	408.515	490.662	488.745	536.274	402.169	464.432	638.503	499.516	261.682
GTM	Roundwood Harvest (Mm3/yr)	RCP 4.5	SSP4	RCP 4.5-SSP4	Europe	461.457	495.583	605.757	705.638	747.811	713.474	691.082	748.056	672.126	739.369
GTM	Roundwood Harvest (Mm3/yr)	RCP 4.5	SSP5	RCP 4.5-SSP5	Europe	442.596	440.625	603.473	728.69	837.336	740.875	798.399	890.498	787.574	829.472
GTM	Roundwood Harvest (Mm3/yr)	RCP 3.4	SSP1	RCP 3.4-SSP1	Europe	378.44	487.574	604.389	717.773	828.849	764.002	849.576	760.805	899.993	777.333
GTM	Roundwood Harvest (Mm3/yr)	RCP 3.4	SSP2	RCP 3.4-SSP2	Europe	451.426	425.683	517.6	556.762	563.781	508.481	487.977	666.705	538.646	339.757
GTM	Roundwood Harvest (Mm3/yr)	RCP 3.4	SSP3	RCP 3.4-SSP3	Europe	320.469	343.621	440.099	459.992	487.521	403.025	366.794	375.221	281.259	323.536
GTM	Roundwood Harvest (Mm3/yr)	RCP 3.4	SSP4	RCP 3.4-SSP4	Europe	425.492	471.279	610.047	649.723	717.253	652.109	553.103	807.774	854.801	644.218
GTM	Roundwood Harvest (Mm3/yr)	RCP 3.4	SSP5	RCP 3.4-SSP5	Europe	371.36	432.304	586.228	716.65	832.321	712.61	776.148	895.125	825.129	850.189
GTM	Roundwood Harvest (Mm3/yr)	RCP 2.6	SSP1	RCP 2.6-SSP1	Europe	337.25	450.553	579.155	689.496	775.711	494.63	818.007	797.964	697.44	678.398
GTM	Roundwood Harvest (Mm3/yr)	RCP 2.6	SSP2	RCP 2.6-SSP2	Europe	420.609	498.157	554.217	510.969	596.868	485.86	508.453	261.315	216.6	229.635
GTM	Roundwood Harvest (Mm3/yr)	RCP 2.6	SSP4	RCP 2.6-SSP4	Europe	341.808	390.432	527.704	572.754	657.618	626.433	593.774	601.331	422.925	418.333
GTM	Roundwood Harvest (Mm3/yr)	RCP 2.6	SSP5	RCP 2.6-SSP5	Europe	340.719	424.31	490.014	737.972	651.555	548.492	375.488	271.296	235.348	291.807
GTM	Roundwood Harvest (Mm3/yr)	RCP 1.9	SSP1	RCP 1.9-SSP1	Europe	261.672	385.487	521.487	602.504	720.024	676.681	495.309	495.07	242.332	494.675
GTM	Roundwood Harvest (Mm3/yr)	RCP 1.9	SSP2	RCP 1.9-SSP2	Europe	154.663	200.431	272.9	223.065	261.157	231.883	236.43	39.301	35.263	81.939
GTM	Roundwood Harvest (Mm3/yr)	RCP 1.9	SSP4	RCP 1.9-SSP4	Europe	156.509	238.676	362.937	323.162	512.668	353.855	266.146	171.349	206.715	254.891
GTM	Roundwood Harvest (Mm3/yr)	RCP 1.9	SSP5	RCP 1.9-SSP5	Europe	165.941	218.828	350.705	349.567	430.21	438.96	284.522	238.492	533.467	592.511
GTM	Total Harvest (Mm3/yr)	Baseline	SSP2	Baseline-SSP2	Europe	409.112	474.867	557.588	646.387	662.755	669.027	654.358	794.707	674.299	723.731
GTM	Total Harvest (Mm3/yr)	Baseline	SSP3	Baseline-SSP3	Europe	391.598	463.099	519.138	552.687	571.114	535.419	508.08	458.026	399.824	331.514
GTM	Total Harvest (Mm3/yr)	Baseline	SSP4	Baseline-SSP4	Europe	432.56	499.304	617.241	715.241	744.995	740.424	718.099	813.12	704.821	717.659
GTM	Total Harvest (Mm3/yr)	Baseline	SSP5	Baseline-SSP5	Europe	394.598	462.046	616.428	723.09	844.803	727.074	825.851	932.569	820.762	914.391
GTM	Total Harvest (Mm3/yr)	Baseline	SSP1	Baseline-SSP1	Europe	419.312	485.673	621.665	718.922	842.251	741.087	800.322	911.831	862.539	877.015
GTM	Total Harvest (Mm3/yr)	RCP 6.0	SSP2	RCP 6.0-SSP2	Europe	423.265	534.892	521.681	622.462	788.263	599.654	609.97	572.591	854.014	694.286
GTM	Total Harvest (Mm3/yr)	RCP 6.0	SSP3	RCP 6.0-SSP3	Europe	451.12	432.522	519.267	563.928	586.862	508.682	422.558	420.861	364.897	347.88
GTM	Total Harvest (Mm3/yr)	RCP 6.0	SSP4	RCP 6.0-SSP4	Europe	486.837	498.927	598.914	716.968	787.679	719.34	708.815	794.057	726.046	724.12
GTM	Total Harvest (Mm3/yr)	RCP 6.0	SSP5	RCP 6.0-SSP5	Europe	475.677	440.145	599.641	733.728	880.62	776.033	778.132	858.6	793.982	801.289
GTM	Total Harvest (Mm3/yr)	RCP 4.5	SSP1	RCP 4.5-SSP1	Europe	396.861	506.496	648.385	741.211	857.427	787.671	804.145	874.447	843.269	793.658
GTM	Total Harvest (Mm3/yr)	RCP 4.5	SSP2	RCP 4.5-SSP2	Europe	443.299	460.363	534.506	632.206	668.871	643.376	590.633	797.416	654.079	704.262
GTM	Total Harvest (Mm3/yr)	RCP 4.5	SSP3	RCP 4.5-SSP3	Europe	410.729	408.515	490.662	488.745	536.274	402.169	464.432	638.503	633.789	261.682
GTM	Total Harvest (Mm3/yr)	RCP 4.5	SSP4	RCP 4.5-SSP4	Europe	461.457	495.583	605.757	705.638	747.811	713.474	691.082	748.056	672.126	739.369
GTM	Total Harvest (Mm3/yr)	RCP 4.5	SSP5	RCP 4.5-SSP5	Europe	442.596	440.625	603.473	728.69	837.336	740.875	798.399	890.498	787.574	829.472
GTM	Total Harvest (Mm3/yr)	RCP 3.4	SSP1	RCP 3.4-SSP1	Europe	378.44	487.574	604.389	717.773	828.849	764.002	849.576	924.868	899.993	777.333
GTM	Total Harvest (Mm3/yr)	RCP 3.4	SSP2	RCP 3.4-SSP2	Europe	451.426	425.683	517.6	556.762	563.781	508.481	487.977	666.705	538.646	339.757
GTM	Total Harvest (Mm3/yr)	RCP 3.4	SSP3	RCP 3.4-SSP3	Europe	320.469	343.621	440.099	459.992	487.521	403.025	366.794	920.372	901.39	519.735
GTM	Total Harvest (Mm3/yr)	RCP 3.4	SSP4	RCP 3.4-SSP4	Europe	425.492	471.279	610.047	649.723	717.253	652.109	553.103	807.774	854.801	644.218
GTM	Total Harvest (Mm3/yr)	RCP 3.4	SSP5	RCP 3.4-SSP5	Europe	371.36	432.304	586.228	716.65	832.321	712.61	776.148	895.125	825.129	850.189
GTM	Total Harvest (Mm3/yr)	RCP 2.6	SSP1	RCP 2.6-SSP1	Europe	337.25	450.553	579.155	689.496	775.711	741.26	818.007	797.964	1271.33	678.398
GTM	Total Harvest (Mm3/yr)	RCP 2.6	SSP2	RCP 2.6-SSP2	Europe	420.609	498.157	554.217	510.969	596.868	485.86	691.291	1260.53	847.445	687.323
GTM	Total Harvest (Mm3/yr)	RCP 2.6	SSP4	RCP 2.6-SSP4	Europe	341.808	390.432	527.704	572.754	657.618	626.433	593.774	1321.98	1015.96	647.713
GTM	Total Harvest (Mm3/yr)	RCP 2.6	SSP5	RCP 2.6-SSP5	Europe	340.719	424.31	606.134	737.972	851.157	748.272	1079.97	720.036	931.601	941.702
GTM	Total Harvest (Mm3/yr)	RCP 1.9	SSP1	RCP 1.9-SSP1	Europe	261.672	385.487	521.487	602.504	720.024	676.681	867.309	809.783	1569.05	810.139
GTM	Total Harvest (Mm3/yr)	RCP 1.9	SSP2	RCP 1.9-SSP2	Europe	154.663	200.431	272.9	223.065	736.038	1353.86	921.907	875.226	965.009	1326.66
GTM	Total Harvest (Mm3/yr)	RCP 1.9	SSP4	RCP 1.9-SSP4	Europe	156.509	238.676	362.937	323.162	1014.12	1348.37	838.6	643.294	761.595	1274.41
GTM	Total Harvest (Mm3/yr)	RCP 1.9	SSP5	RCP 1.9-SSP5	Europe	165.941	218.828	350.705	349.567	1084.07	1227.57	897.96	632.699	959.97	1444.56
GTM	Forest Area (Mha)	Baseline	SSP2	Baseline-SSP2	Former Soviet Union	838.12	848.39	849.03	852.39	856.91	862.36	868.87	875.47	887.58	883.92
GTM	Forest Area (Mha)	Baseline	SSP3	Baseline-SSP3	Former Soviet Union	838.12	836.71	830.08	824.67	819.31	814.64	810.4	804.23	795.83	785.09
GTM	Forest Area (Mha)	Baseline	SSP4	Baseline-SSP4	Former Soviet Union	838.12	846.12	844.6	845.77	848.51	853.71	859.46	867.27	874.84	879.75
GTM	Forest Area (Mha)	Baseline	SSP5	Baseline-SSP5	Former Soviet Union	838.12	861.98	872.91	883.12	893.73	904.16	915.13	926.08	939	946.42
GTM	Forest Area (Mha)	Baseline	SSP1	Baseline-SSP1	Former Soviet Union	838.12	863.19	874.96	886.43	897.73	909.63	921.31	932.95	945.89	958.14
GTM	Forest Area (Mha)	RCP 6.0	SSP2	RCP 6.0-SSP2	Former Soviet Union	838.12	848.39	849.03	852.39	856.91	862.36	868.87	875.47	887.58	883.92
GTM	Forest Area (Mha)	RCP 6.0	SSP3	RCP 6.0-SSP3	Former Soviet Union	838.12	855.13	854.63	850.03	846.38	835.04	826.47	822.63	821.1	849.86
GTM	Forest Area (Mha)	RCP 6.0	SSP4	RCP 6.0-SSP4	Former Soviet Union	838.12	858.99	861.92	859.61	865.24	871.42	874.46	875.45	878.07	912.7
GTM	Forest Area (Mha)	RCP 6.0	SSP5	RCP 6.0-SSP5	Former Soviet Union	838.12	868.02	878.27	884.01	894.96	904.64	914.28	922.18	933.52	952.68
GTM	Forest Area (Mha)	RCP 4.5	SSP1	RCP 4.5-SSP1	Former Soviet Union	838.12	862.61	875.21	888.13	900.96	913.09	923.59	931.26	938.88	950.55
GTM	Forest Area (Mha)	RCP 4.5	SSP2	RCP 4.5-SSP2	Former Soviet Union	838.12	864.32	872.86	876.45	885.27	884.35	875.84	871.13	868.62	942.57
GTM	Forest Area (Mha)	RCP 4.5	SSP3	RCP 4.5-SSP3	Former Soviet Union	838.12	870.63	873.41	868.68	864.42	861.76	861.18	861.18	861.18	888.78
GTM	Forest Area (Mha)	RCP 4.5	SSP4	RCP 4.5-SSP4	Former Soviet Union	838.12	863.57	872.21	874.77	884.17	883.21	872.66	867.33	864.68	940.22
GTM	Forest Area (Mha)	RCP 4.5	SSP5	RCP 4.5-SSP5	Former Soviet Union	838.12	871.66	884.41	892.87	904.75	913.1	916.26	917.23	925	978.51
GTM	Forest Area (Mha)	RCP 3.4	SSP1	RCP 3.4-SSP1	Former Soviet Union	838.12	865.4	880.38	896.03	911.11	924.14	932.19	936.61	936.17	942.9
GTM	Forest Area (Mha)	RCP 3.4	SSP2	RCP 3.4-SSP2	Former Soviet Union	838.12	860.71	862.04	857.28	852.12	844.06	839.57	837.76	837.67	864.24
GTM	Forest Area (Mha)	RCP 3.4	SSP3	RCP 3.4-SSP3	Former Soviet Union	838.12	887.36	895.05	891.16	889.34	889.15	889.15	889.15	889.15	923.65
GTM	Forest Area (Mha)	RCP 3.4	SSP4	RCP 3.4-SSP4	Former Soviet Union	838.12	871.67	886.05	893.63	899.5	893.25	888.81	886.81	886.47	983.51
GTM	Forest Area (Mha)	RCP 3.4	SSP5	RCP 3.4-SSP5	Former Soviet Union	838.12	877.51	894.04	905.9	918.33	924.37	920.9	918	918.31	1008.45
GTM	Forest Area (Mha)	RCP 2.6	SSP1	RCP 2.6-SSP1	Former Soviet Union	838.12	871.03	889.98	909.2	927.02	941.25	944.73	941.63	940.32	940.59
GTM	Forest Area (Mha)	RCP 2.6	SSP2	RCP 2.6-SSP2	Former Soviet Union	838.12	848.39	849.03	852.39	856.91	862.36	868.87	875.47	887.58	883.92
GTM	Forest Area (Mha)	RCP 2.6	SSP4	RCP 2.6-SSP4	Former Soviet Union	838.12	889.07	912.61	924.46	928.39	927.31	927.04	927.08	927.47	1056.1
GTM	Forest Area (Mha)	RCP 2.6	SSP5	RCP 2.6-SSP5	Former Soviet Union	838.12	862.15	872.91	883.12	893.73	904.16	915.13	926.08	939	946.42
GTM	Forest Area (Mha)	RCP 1.9	SSP1	RCP 1.9-SSP1	Former Soviet Union	838.12	888.16	914.18	939.65	961.45	973.47	975.96	976.41	976.54	977.72
GTM	Forest Area (Mha)	RCP 1.9	SSP2	RCP 1.9-SSP2	Former Soviet Union	838.12	908.51	909.89	915.03	915.28	915.41	964.5	1056.1	1056.1	1056.1
GTM	Forest Area (Mha)	RCP 1.9	SSP4	RCP 1.9-SSP4	Former Soviet Union	838.12	908.89	910.31	916.42	916.63	916.57	972.15	1056.1	1056.1	1056.1
GTM	Forest Area (Mha)	RCP 1.9	SSP5	RCP 1.9-SSP5	Former Soviet Union	838.12	915.23	918.02	929.4	929.46	929.27	987.47	1056.1	1056.1	1056.1
GTM	Total Forest Non-soil C Stock (MtC)	Baseline	SSP2	Baseline-SSP2	Former Soviet Union	31224	33153.7	35083.3	37936.6	41169.6	43612.6	45561.5	47020.1	48111.2	48863
GTM	Total Forest Non-soil C Stock (MtC)	Baseline	SSP3	Baseline-SSP3	Former Soviet Union	31224	32269.7	33315.4	36003.1	39059	41293.6	42990.6	44074.7	44734.5	44944.6
GTM	Total Forest Non-soil C Stock (MtC)	Baseline	SSP4	Baseline-SSP4	Former Soviet Union	31224	34534.4	37844.9	40824.5	44241.1	46798.1	48851.9	50272.7	51382	52032.2
GTM	Total Forest Non-soil C Stock (MtC)	Baseline	SSP5	Baseline-SSP5	Former Soviet Union	31224	34685.4	38146.8	40924.1	44361.6	47027	49255.7	51085	52688.1	54042
GTM	Total Forest Non-soil C Stock (MtC)	Baseline	SSP1	Baseline-SSP1	Former Soviet Union	31224	35091	38957.9	41908.9	45415.2	48128.5	50427.3	52302.1	53960.9	55314.9
GTM	Total Forest Non-soil C Stock (MtC)	RCP 6.0	SSP2	RCP 6.0-SSP2	Former Soviet Union	31224	33204.5	35185	37964.9	41149.5	43627.1	45588.7	47081.1	48198	49048.5
GTM	Total Forest Non-soil C Stock (MtC)	RCP 6.0	SSP3	RCP 6.0-SSP3	Former Soviet Union	31224	32296	33367.9	36040	39125.8	41551.6	43933.5	46253.7	48513.5	50126.6
GTM	Total Forest Non-soil C Stock (MtC)	RCP 6.0	SSP4	RCP 6.0-SSP4	Former Soviet Union	31224	34743.9	38263.8	40893	44338.7	46979.2	49197.3	50863.1	52174.2	53163.3
GTM	Total Forest Non-soil C Stock (MtC)	RCP 6.0	SSP5	RCP 6.0-SSP5	Former Soviet Union	31224	34887.6	38551.2	41046.8	44440.3	47126.4	49405.5	51318.3	52960	54416.1
GTM	Total Forest Non-soil C Stock (MtC)	RCP 4.5	SSP1	RCP 4.5-SSP1	Former Soviet Union	31224	35157.5	39090.9	41941.3	45404.9	48216.7	50599.5	52612.3	54377.9	56328.6
GTM	Total Forest Non-soil C Stock (MtC)	RCP 4.5	SSP2	RCP 4.5-SSP2	Former Soviet Union	31224	33187.9	35151.8	37984.9	41246.3	43877.3	46444.2	49065.1	51667.9	53740.4
GTM	Total Forest Non-soil C Stock (MtC)	RCP 4.5	SSP3	RCP 4.5-SSP3	Former Soviet Union	31224	32269.3	33314.6	36023.1	39330.5	42758.5	46219.3	49464.7	52493.9	55122.9
GTM	Total Forest Non-soil C Stock (MtC)	RCP 4.5	SSP4	RCP 4.5-SSP4	Former Soviet Union	31224	34552.8	37881.5	40854.8	44310.2	47116.6	49692.4	52380.1	55135.6	57364.9
GTM	Total Forest Non-soil C Stock (MtC)	RCP 4.5	SSP5	RCP 4.5-SSP5	Former Soviet Union	31224	34773.1	38322.1	41018.9	44451	47200	49725.1	52314.9	55010.5	57305.4
GTM	Total Forest Non-soil C Stock (MtC)	RCP 3.4	SSP1	RCP 3.4-SSP1	Former Soviet Union	31224	35025.4	38826.7	41897.7	45370.7	48223.8	50748.4	53174.4	55960.8	58968.9
GTM	Total Forest Non-soil C Stock (MtC)	RCP 3.4	SSP2	RCP 3.4-SSP2	Former Soviet Union	31224	33176.5	35128.9	37959.2	41261.5	44256	47259.2	50140.2	52956.9	55053.1
GTM	Total Forest Non-soil C Stock (MtC)	RCP 3.4	SSP3	RCP 3.4-SSP3	Former Soviet Union	31224	32258.3	33292.6	36137.8	39761.6	43640.7	47494.6	51109.1	54536.5	57553.3
GTM	Total Forest Non-soil C Stock (MtC)	RCP 3.4	SSP4	RCP 3.4-SSP4	Former Soviet Union	31224	34508.5	37792.9	40834.8	44405.9	47702.9	51183.8	54657.1	58196.3	61180.7
GTM	Total Forest Non-soil C Stock (MtC)	RCP 3.4	SSP5	RCP 3.4-SSP5	Former Soviet Union	31224	34585.9	37947.8	40984.2	44469.3	47502.8	50852	54248.4	57741.1	60522.5
GTM	Total Forest Non-soil C Stock (MtC)	RCP 2.6	SSP1	RCP 2.6-SSP1	Former Soviet Union	31224	34841.2	38458.5	41289.8	44568.6	47441.7	50519.8	53842.2	57548	61361.8
GTM	Total Forest Non-soil C Stock (MtC)	RCP 2.6	SSP2	RCP 2.6-SSP2	Former Soviet Union	31224	33170.6	35117.3	37965	41138.2	43629.6	45594.3	47089.8	48209.4	49061.8
GTM	Total Forest Non-soil C Stock (MtC)	RCP 2.6	SSP4	RCP 2.6-SSP4	Former Soviet Union	31224	34474.6	37725.2	40870.8	44765.8	48933.1	53342.2	57711.6	62053.5	65855.9
GTM	Total Forest Non-soil C Stock (MtC)	RCP 2.6	SSP5	RCP 2.6-SSP5	Former Soviet Union	31224	34778.2	38332.5	40989.3	44409.5	47089.8	49344.1	51219.5	52861.5	54310.2
GTM	Total Forest Non-soil C Stock (MtC)	RCP 1.9	SSP1	RCP 1.9-SSP1	Former Soviet Union	31224	34274.6	37325.1	39894.8	43223.2	47012.1	51271.1	55780.6	60562.6	65405.1
GTM	Total Forest Non-soil C Stock (MtC)	RCP 1.9	SSP2	RCP 1.9-SSP2	Former Soviet Union	31224	34249.7	37275.4	41162.1	45672.8	50194.3	54470.5	57916.9	59599.7	60816.7
GTM	Total Forest Non-soil C Stock (MtC)	RCP 1.9	SSP4	RCP 1.9-SSP4	Former Soviet Union	31224	35597.7	39971.4	44086.5	48858.1	53701	58289.6	62303.3	65643.6	68541.4
GTM	Total Forest Non-soil C Stock (MtC)	RCP 1.9	SSP5	RCP 1.9-SSP5	Former Soviet Union	31224	35631.5	40039	44116.5	48804.4	53658.4	58302.7	62025.1	65061.6	67608.8
GTM	Roundwood Harvest (Mm3/yr)	Baseline	SSP2	Baseline-SSP2	Former Soviet Union	191.061	143.55	114.413	104.617	159.486	162.475	143.148	151.604	135.56	158.333
GTM	Roundwood Harvest (Mm3/yr)	Baseline	SSP3	Baseline-SSP3	Former Soviet Union	173.557	145.394	110.527	95.779	150.389	151.868	145.462	143.088	131.2	126.233
GTM	Roundwood Harvest (Mm3/yr)	Baseline	SSP4	Baseline-SSP4	Former Soviet Union	134.529	212.256	143.283	124.876	179.551	163.961	168.441	150.899	148.035	162.054
GTM	Roundwood Harvest (Mm3/yr)	Baseline	SSP5	Baseline-SSP5	Former Soviet Union	153.306	151.739	183.308	134.352	188.301	188.68	163.86	166.243	153.455	189.076
GTM	Roundwood Harvest (Mm3/yr)	Baseline	SSP1	Baseline-SSP1	Former Soviet Union	122.312	201.046	169.512	141.686	193.706	188.162	170.222	161.807	154.301	180.628
GTM	Roundwood Harvest (Mm3/yr)	RCP 6.0	SSP2	RCP 6.0-SSP2	Former Soviet Union	151.527	188.399	120.888	106.523	156.116	162.476	143.148	151.604	132.837	143.032
GTM	Roundwood Harvest (Mm3/yr)	RCP 6.0	SSP3	RCP 6.0-SSP3	Former Soviet Union	157.646	166.798	109.516	96.35	145.874	100.545	49.913	21.921	57.334	81.023
GTM	Roundwood Harvest (Mm3/yr)	RCP 6.0	SSP4	RCP 6.0-SSP4	Former Soviet Union	145.555	177.743	179.381	121.241	180.29	163.974	167.126	164.178	151.184	154.591
GTM	Roundwood Harvest (Mm3/yr)	RCP 6.0	SSP5	RCP 6.0-SSP5	Former Soviet Union	131.857	158.661	204.269	135.563	189.78	188.204	161.867	170.62	155.305	164.593
GTM	Roundwood Harvest (Mm3/yr)	RCP 4.5	SSP1	RCP 4.5-SSP1	Former Soviet Union	170.635	161.061	164.242	135.408	183.485	184.323	168.893	171.384	115.419	106.924
GTM	Roundwood Harvest (Mm3/yr)	RCP 4.5	SSP2	RCP 4.5-SSP2	Former Soviet Union	168.125	172.28	113.706	104.745	154.796	120.509	61.176	48.164	80.168	81.396
GTM	Roundwood Harvest (Mm3/yr)	RCP 4.5	SSP3	RCP 4.5-SSP3	Former Soviet Union	177.209	150.859	105.943	77.281	47.293	17.202	0	0	5.449	63.87
GTM	Roundwood Harvest (Mm3/yr)	RCP 4.5	SSP4	RCP 4.5-SSP4	Former Soviet Union	179.802	178.576	132.37	120.901	170.147	143.242	80.628	48.062	77.423	96.159
GTM	Roundwood Harvest (Mm3/yr)	RCP 4.5	SSP5	RCP 4.5-SSP5	Former Soviet Union	142.938	172.325	175.585	132.712	187.608	170.744	102.751	81.198	106.544	227.489
GTM	Roundwood Harvest (Mm3/yr)	RCP 3.4	SSP1	RCP 3.4-SSP1	Former Soviet Union	191.123	165.122	131.908	132.886	181.484	178.139	139.08	79.915	39.152	76.612
GTM	Roundwood Harvest (Mm3/yr)	RCP 3.4	SSP2	RCP 3.4-SSP2	Former Soviet Union	179.162	162.233	114.493	100.782	110.73	68.238	29.785	1.654	48.649	102.135
GTM	Roundwood Harvest (Mm3/yr)	RCP 3.4	SSP3	RCP 3.4-SSP3	Former Soviet Union	196.143	131.156	89.968	49.199	9.64	0	0	0	2.22	23.118
GTM	Roundwood Harvest (Mm3/yr)	RCP 3.4	SSP4	RCP 3.4-SSP4	Former Soviet Union	200.965	163.441	123.673	113.443	127.023	66.7	38.909	12.954	51.496	90.176
GTM	Roundwood Harvest (Mm3/yr)	RCP 3.4	SSP5	RCP 3.4-SSP5	Former Soviet Union	173.828	177.094	129.57	129.592	165.372	94.677	50.406	40.159	106.49	127.824
GTM	Roundwood Harvest (Mm3/yr)	RCP 2.6	SSP1	RCP 2.6-SSP1	Former Soviet Union	207.551	153.642	130.66	128.687	165.642	118.914	66.223	27.617	11.361	65.424
GTM	Roundwood Harvest (Mm3/yr)	RCP 2.6	SSP2	RCP 2.6-SSP2	Former Soviet Union	151.527	196.24	111.43	107.337	154.676	162.476	143.149	151.605	132.837	141.977
GTM	Roundwood Harvest (Mm3/yr)	RCP 2.6	SSP4	RCP 2.6-SSP4	Former Soviet Union	215.412	155.578	112.055	84.124	52.409	11.044	0	0	28.309	65.08
GTM	Roundwood Harvest (Mm3/yr)	RCP 2.6	SSP5	RCP 2.6-SSP5	Former Soviet Union	150.018	162.533	180.199	130.94	188.301	188.68	163.859	166.243	151.398	166.799
GTM	Roundwood Harvest (Mm3/yr)	RCP 1.9	SSP1	RCP 1.9-SSP1	Former Soviet Union	228.165	164.725	120.464	96.281	59.049	23.645	3.227	0	0	23.568
GTM	Roundwood Harvest (Mm3/yr)	RCP 1.9	SSP2	RCP 1.9-SSP2	Former Soviet Union	70.066	19.383	18.217	2.772	0	1.034	71.287	133.17	117.183	100.132
GTM	Roundwood Harvest (Mm3/yr)	RCP 1.9	SSP4	RCP 1.9-SSP4	Former Soviet Union	80.892	38.987	35.787	25.438	3.776	5.168	36.768	89.986	87.593	67.159
GTM	Roundwood Harvest (Mm3/yr)	RCP 1.9	SSP5	RCP 1.9-SSP5	Former Soviet Union	74.895	30.185	47.207	51.304	6.732	7.163	94.609	174.481	163.102	127.625
GTM	Total Harvest (Mm3/yr)	Baseline	SSP2	Baseline-SSP2	Former Soviet Union	191.061	143.55	114.413	104.617	159.486	162.475	143.148	151.604	135.56	158.333
GTM	Total Harvest (Mm3/yr)	Baseline	SSP3	Baseline-SSP3	Former Soviet Union	173.557	145.394	110.527	95.779	150.389	151.868	145.462	143.088	131.2	126.233
GTM	Total Harvest (Mm3/yr)	Baseline	SSP4	Baseline-SSP4	Former Soviet Union	134.529	212.256	143.283	124.876	179.551	163.961	168.441	150.899	148.035	162.054
GTM	Total Harvest (Mm3/yr)	Baseline	SSP5	Baseline-SSP5	Former Soviet Union	153.306	151.739	183.308	134.352	188.301	188.68	163.86	166.243	153.455	189.076
GTM	Total Harvest (Mm3/yr)	Baseline	SSP1	Baseline-SSP1	Former Soviet Union	122.312	201.046	169.512	141.686	193.706	188.162	170.222	161.807	154.301	180.628
GTM	Total Harvest (Mm3/yr)	RCP 6.0	SSP2	RCP 6.0-SSP2	Former Soviet Union	151.527	188.399	120.888	106.523	156.116	162.476	143.148	151.604	132.837	143.032
GTM	Total Harvest (Mm3/yr)	RCP 6.0	SSP3	RCP 6.0-SSP3	Former Soviet Union	157.646	166.798	109.516	96.35	145.874	100.545	49.913	21.921	57.334	81.023
GTM	Total Harvest (Mm3/yr)	RCP 6.0	SSP4	RCP 6.0-SSP4	Former Soviet Union	145.555	177.743	179.381	121.241	180.29	163.974	167.126	164.178	151.184	154.591
GTM	Total Harvest (Mm3/yr)	RCP 6.0	SSP5	RCP 6.0-SSP5	Former Soviet Union	131.857	158.661	204.269	135.563	189.78	188.204	161.867	170.62	155.305	164.593
GTM	Total Harvest (Mm3/yr)	RCP 4.5	SSP1	RCP 4.5-SSP1	Former Soviet Union	170.635	161.061	164.242	135.408	183.485	184.323	168.893	171.384	115.419	106.924
GTM	Total Harvest (Mm3/yr)	RCP 4.5	SSP2	RCP 4.5-SSP2	Former Soviet Union	168.125	172.28	113.706	104.745	154.796	120.509	61.176	48.164	80.168	161.238
GTM	Total Harvest (Mm3/yr)	RCP 4.5	SSP3	RCP 4.5-SSP3	Former Soviet Union	177.209	150.859	105.943	77.281	47.293	17.202	0	0	7.762	83.252
GTM	Total Harvest (Mm3/yr)	RCP 4.5	SSP4	RCP 4.5-SSP4	Former Soviet Union	179.802	178.576	132.37	120.901	170.147	143.242	80.628	48.062	77.423	96.159
GTM	Total Harvest (Mm3/yr)	RCP 4.5	SSP5	RCP 4.5-SSP5	Former Soviet Union	142.938	172.325	175.585	132.712	187.608	170.744	102.751	81.198	106.544	227.489
GTM	Total Harvest (Mm3/yr)	RCP 3.4	SSP1	RCP 3.4-SSP1	Former Soviet Union	191.123	165.122	131.908	132.886	181.484	178.139	139.08	79.915	39.152	76.612
GTM	Total Harvest (Mm3/yr)	RCP 3.4	SSP2	RCP 3.4-SSP2	Former Soviet Union	179.162	162.233	114.493	100.782	110.73	68.238	29.785	1.654	48.649	102.135
GTM	Total Harvest (Mm3/yr)	RCP 3.4	SSP3	RCP 3.4-SSP3	Former Soviet Union	196.143	131.156	89.968	49.199	9.64	0	0	0	2.22	23.118
GTM	Total Harvest (Mm3/yr)	RCP 3.4	SSP4	RCP 3.4-SSP4	Former Soviet Union	200.965	163.441	123.673	113.443	127.023	66.7	38.909	12.954	51.496	90.176
GTM	Total Harvest (Mm3/yr)	RCP 3.4	SSP5	RCP 3.4-SSP5	Former Soviet Union	173.828	177.094	129.57	129.592	165.372	94.677	50.406	40.159	106.49	127.824
GTM	Total Harvest (Mm3/yr)	RCP 2.6	SSP1	RCP 2.6-SSP1	Former Soviet Union	207.551	153.642	130.66	128.687	165.642	118.914	66.223	27.617	11.361	65.424
GTM	Total Harvest (Mm3/yr)	RCP 2.6	SSP2	RCP 2.6-SSP2	Former Soviet Union	151.527	196.24	111.43	107.337	154.676	162.476	143.149	151.605	132.837	141.977
GTM	Total Harvest (Mm3/yr)	RCP 2.6	SSP4	RCP 2.6-SSP4	Former Soviet Union	215.412	155.578	112.055	84.124	52.409	11.044	0	0	42.301	137.196
GTM	Total Harvest (Mm3/yr)	RCP 2.6	SSP5	RCP 2.6-SSP5	Former Soviet Union	150.018	162.533	180.199	130.94	188.301	188.68	163.859	166.243	151.398	166.799
GTM	Total Harvest (Mm3/yr)	RCP 1.9	SSP1	RCP 1.9-SSP1	Former Soviet Union	228.165	164.725	120.464	96.281	59.049	23.645	3.227	0	0	23.568
GTM	Total Harvest (Mm3/yr)	RCP 1.9	SSP2	RCP 1.9-SSP2	Former Soviet Union	70.066	19.383	18.217	2.772	0	1.034	71.287	390.59	335.4	316.563
GTM	Total Harvest (Mm3/yr)	RCP 1.9	SSP4	RCP 1.9-SSP4	Former Soviet Union	80.892	38.987	35.787	25.438	3.776	5.168	36.768	104.186	134.602	108.028
GTM	Total Harvest (Mm3/yr)	RCP 1.9	SSP5	RCP 1.9-SSP5	Former Soviet Union	74.895	30.185	47.207	51.304	6.732	7.163	100.821	174.481	208.646	165.63
GTM	Forest Area (Mha)	Baseline	SSP2	Baseline-SSP2	Latin America	941.3	918.15	883.78	857.49	837.28	819.31	802.93	789.3	778.04	766.37
[truncated: 377 more rows]
